# Supplementary material for: Exploring the causal relationship between inflammatory cytokines and migraine: a bidirectional, two-sample Mendelian randomization study
Source: Sci Rep. 2023 Nov 8;13:19394. doi: 10.1038/s41598-023-46797-3 (PMC10632361; doi:10.1038/s41598-023-46797-3)
Supplement: Supplementary file 1 — Supplementary Information 1. [file 41598_2023_46797_MOESM1_ESM.xlsx]

## Sheet: IV-inflammatory cytokines
Exposure	SNP	effect_allele.exposure	other_allele.exposure	chr	beta.exposure	pval.exposure	se.exposure	beta.outcome	pval.outcome	se.outcome	R2	F
IL_1B	rs115242021	A	C	1	0.2795	4.252e-07	0.0553	4.49666e-05	0.95	0.00076366	0.00757228	25.5302
	rs143319329	T	C	7	0.4357	2.835e-06	0.093	0.00173374	0.12	0.00110563	0.00651307	21.9356
	rs4786740	A	C	16	0.1264	1.82e-06	0.0265	4.41152e-05	0.9	0.000357081	0.00674956	22.7375
TNF_A	rs10767536	A	G	11	0.118	3.146e-06	0.0253	0.000101252	0.79	0.000372544	0.00618911	21.7407
	rs116736594	T	C	5	0.3407	1.223e-06	0.0702	-0.000702424	0.34	0.000738953	0.00669812	23.5408
	rs7256693	T	C	19	-0.1841	4.109e-06	0.04	-0.000390904	0.44	0.000509219	0.00602786	21.1709
RANTES	rs10505135	T	C	8	0.1315	1.899e-07	0.0252	-4.24758e-05	0.91	0.000374627	0.007822	27.2144
	rs118096511	T	C	13	-0.3374	1.965e-06	0.0709	-0.000350571	0.73	0.00102178	0.00651384	22.6332
	rs11873385	A	G	18	-0.2582	2.927e-06	0.0552	-0.00109515	0.24	0.000927726	0.00629462	21.8667
	rs2731672	T	C	5	-0.1242	4.827e-06	0.0272	-0.00115287	0.004	0.000400907	0.00600025	20.8379
	rs4795087	C	G	17	0.1494	1.629e-06	0.0312	-1.40523e-05	0.98	0.000457143	0.00659472	22.9161
	rs62438851	A	G	6	-0.1904	4.009e-06	0.0413	-0.000908845	0.0759994	0.000512435	0.00611572	21.2414
	rs72793342	A	G	16	-0.1505	9.08e-07	0.0307	0.000876544	0.0449997	0.000437595	0.00690975	24.0184
	rs78050316	A	C	2	0.4202	9.946e-07	0.0859	-0.000895635	0.4	0.00106516	0.00688026	23.9152
IL_4	rs12640583	T	G	4	-0.1104	2.451e-07	0.0214	-0.000828453	0.0769999	0.000468393	0.00324775	26.6075
	rs17713451	A	G	7	0.1255	6.41e-07	0.0252	-0.000165823	0.74	0.000508548	0.00302729	24.7959
	rs1867282	T	C	9	0.0808	5.822e-07	0.0162	0.000474265	0.21	0.000377321	0.00303638	24.8706
	rs2073438	A	G	17	0.0847	3.725e-06	0.0183	-3.53947e-05	0.93	0.000384869	0.00261584	21.417
	rs2346020	A	G	3	0.079	2.843e-06	0.0169	0.000235297	0.53	0.000373463	0.00266812	21.8461
	rs2708586	T	C	7	-0.0767	3.588e-06	0.0166	0.000646095	0.14	0.000437441	0.0026069	21.3436
	rs7613691	A	G	3	0.1787	2.962e-06	0.0382	0.00237229	0.000990011	0.000720039	0.00267205	21.8784
	rs79597994	T	C	1	-0.5855	4.056e-06	0.1271	-0.00106829	0.34	0.00112668	0.00259131	21.2157
	rs9506111	A	G	13	-0.1446	4.081e-06	0.0314	0.00129121	0.0680002	0.000706463	0.00258962	21.2017
	rs9941733	A	G	20	0.1156	4.331e-07	0.0229	-0.00012565	0.79	0.000467192	0.00311011	25.4764
VEGF	rs10411345	C	G	19	-0.1041	1.733e-06	0.0218	-0.000291288	0.53	0.000460381	0.00317376	22.7964
	rs10757514	C	G	9	-0.1024	4.169e-06	0.0222	-0.00043482	0.32	0.000440627	0.00296191	21.2703
	rs10822118	T	C	10	-0.0797	2.211e-06	0.0168	-0.000552757	0.12	0.000351777	0.00313257	22.4997
	rs10934631	T	C	3	-0.1132	3.607e-06	0.0244	-0.000500832	0.25	0.000437628	0.00299623	21.5175
	rs114773511	T	C	6	0.2187	6.971e-07	0.0441	0.00113344	0.29	0.00107275	0.00342214	24.5866
	rs12456390	T	C	18	-0.0818	4.882e-06	0.0179	0.00013243	0.719999	0.000375441	0.00290738	20.8775
	rs2039420	C	G	9	0.0975	2.744e-08	0.0175	-0.000699011	0.0519996	0.000359941	0.0043154	31.0321
	rs56071907	T	C	16	0.126	3.01e-06	0.027	-0.00073469	0.15	0.000507392	0.00303152	21.7717
	rs60013354	A	G	10	-0.2497	1.662e-06	0.0521	-0.000571547	0.46	0.000778773	0.00319696	22.9636
	rs62401205	A	C	6	-0.2015	9.946e-07	0.0412	-0.000177332	0.85	0.000928035	0.00332869	23.913
	rs6496613	A	C	15	-0.2359	4.701e-06	0.0515	0.000242172	0.8	0.00093254	0.00292103	20.9759
	rs7356919	A	G	6	-0.1694	2.846e-17	0.02	-0.000485317	0.25	0.000420714	0.00991754	71.7209
	rs76458389	T	G	6	-0.1786	8.573e-07	0.0363	0.00105009	0.28	0.000978599	0.0033686	24.2007
	rs77961527	A	G	3	0.2289	5.525e-07	0.0457	-2.51935e-05	0.98	0.00100453	0.00349065	25.0806
TRAIL	rs113057689	A	G	3	-0.2625	7.972e-08	0.0489	0.00116797	0.27	0.00105866	0.00348918	28.8095
	rs11875481	T	C	18	-0.0969	4.601e-06	0.0211	-0.000278434	0.52	0.000435839	0.00255606	21.0852
	rs12458564	A	T	18	-0.1002	1.1e-08	0.0175	0.000762411	0.0530005	0.000394845	0.00396765	32.7758
	rs13115587	A	C	4	0.101	3.244e-06	0.0217	-0.000398416	0.57	0.000700591	0.00262532	21.658
	rs13278062	T	G	8	0.08	3.326e-07	0.0157	0.000287287	0.41	0.000350101	0.00314494	25.9582
	rs148051545	T	C	19	-0.4211	5.843e-07	0.0843	0.00102166	0.37	0.00112922	0.00302274	24.9465
	rs550057	T	C	9	-0.0783	3.707e-06	0.0169	0.000915243	0.0219999	0.000401051	0.00260147	21.4607
	rs558572	T	C	3	0.1351	3.419e-07	0.0265	0.00102209	0.0269998	0.000461769	0.00314811	25.9844
	rs57396456	T	C	18	-0.5641	7.71e-28	0.0516	6.82531e-05	0.95	0.00100819	0.0143137	119.483
	rs616114	T	C	18	-0.1033	1.715e-10	0.0162	-0.000270218	0.450001	0.00035907	0.00491621	40.6504
	rs62093482	T	C	18	0.9827	6.123e-77	0.0529	-0.000872102	0.42	0.00107727	0.0402431	345.005
	rs747324	T	C	14	-0.0826	3.338e-06	0.0178	6.50445e-05	0.86	0.000374907	0.00260967	21.5285
	rs7599203	T	C	2	0.0918	4.333e-06	0.02	-0.000587465	0.22	0.00047724	0.00255338	21.063
	rs78682108	A	G	3	-0.2383	1.435e-09	0.0394	-0.000529777	0.57	0.000936984	0.00442517	36.5721
TNF_B	rs10925040	T	C	1	0.1738	2.929e-06	0.0372	6.21071e-05	0.86	0.000362936	0.0137471	21.8001
	rs2420873	T	G	19	0.1673	4.513e-06	0.0365	-0.000568215	0.11	0.00035213	0.0132381	20.9822
	rs62284710	A	G	3	0.3702	2.183e-06	0.0782	0.00103439	0.19	0.000797535	0.014109	22.3823
	rs75240021	C	G	8	0.3713	1.489e-06	0.0772	0.00032547	0.630001	0.000669825	0.0145564	23.1026
	rs76225863	A	G	1	0.7534	5.982e-10	0.1217	0.000389734	0.69	0.000985889	0.0238879	38.275
SDF_1A	rs10474392	A	G	5	0.0934	1.376e-07	0.0177	-0.00035259	0.37	0.000393653	0.00354404	27.8379
	rs1600396	A	G	4	-0.0933	4.939e-06	0.0204	0.000500572	0.21	0.000402775	0.00266464	20.9118
	rs62194946	T	G	2	-0.0849	4.552e-06	0.0185	-0.000444609	0.26	0.000397701	0.00268287	21.0553
	rs6586903	T	C	8	-0.1264	2.421e-06	0.0268	-0.000385715	0.47	0.000537841	0.00283326	22.2389
	rs78883416	C	G	10	-0.0871	1.755e-06	0.0182	0.000106033	0.780001	0.000372966	0.00291688	22.8972
SCGF_B	rs11111869	A	G	12	0.1621	1.861e-07	0.0311	0.000337701	0.47	0.00046748	0.00724814	27.1526
	rs112346514	T	C	19	-0.3261	3.543e-06	0.0703	0.00047377	0.649999	0.00103998	0.00574946	21.5059
	rs1149926	T	C	10	-0.3458	3.917e-06	0.0749	0.00099006	0.36	0.00108989	0.00569569	21.3036
	rs12118918	A	G	1	-0.1631	3.208e-06	0.035	0.000319374	0.5	0.000469602	0.0058021	21.7039
	rs12480722	T	C	20	0.1654	2.812e-06	0.0353	-0.000254694	0.64	0.000552795	0.00586553	21.9426
	rs13287050	A	T	9	-0.121	4.118e-06	0.0263	0.000552243	0.14	0.00037508	0.00565635	21.1556
	rs13866	T	C	19	-0.1647	3.773e-09	0.028	-0.000224723	0.57	0.000398938	0.0092128	34.581
	rs139413256	A	G	7	-0.5174	1.532e-06	0.1076	0.000562572	0.54	0.000925564	0.00617559	23.1097
	rs143829871	T	C	3	-0.1866	2.852e-06	0.0399	0.000950063	0.19	0.000724636	0.00584349	21.8597
	rs264157	A	G	18	0.1079	3.685e-06	0.0233	-0.000147957	0.68	0.00035532	0.00573028	21.4337
	rs3817303	T	G	12	0.1362	3.602e-06	0.0294	-0.000153798	0.7	0.00039773	0.00573459	21.4499
	rs4737731	T	C	8	0.1146	4.871e-06	0.0251	-4.28683e-05	0.92	0.00041734	0.00557104	20.8348
	rs4976691	C	G	5	-0.1484	4.438e-09	0.0253	-0.000545936	0.14	0.000374519	0.00916157	34.3869
	rs77954165	T	C	9	0.2631	2.867e-06	0.0562	-0.000411724	0.5	0.000607797	0.00585543	21.9046
SCF	rs10800449	A	C	1	0.0851	1.962e-06	0.0179	0.000326898	0.39	0.000376566	0.00270473	22.5969
	rs11244035	T	C	9	-0.1296	3.501e-06	0.0279	0.000496881	0.38	0.000568403	0.00258241	21.5723
	rs113127926	A	C	14	0.1974	2.337e-06	0.0418	-0.000141496	0.84	0.000696739	0.00266887	22.2965
	rs117721699	C	G	9	-0.2392	7.514e-07	0.0484	1.90201e-05	0.98	0.000806564	0.00292218	24.419
	rs12345108	T	C	9	-0.0772	3.731e-06	0.0167	0.000246132	0.5	0.000365183	0.00255762	21.3647
	rs13412535	A	G	2	-0.1065	5.586e-07	0.0213	-0.000697596	0.0929994	0.000415251	0.00299079	24.994
	rs72678285	A	T	14	0.1062	4.43e-06	0.0231	-0.00034097	0.48	0.000481286	0.00252971	21.131
	rs78666213	T	G	4	-0.2845	7.152e-07	0.0574	0.000339074	0.73	0.000999273	0.00293906	24.5605
PDGF_BB	rs11766649	A	G	7	0.0902	3.964e-06	0.0196	4.54772e-05	0.91	0.000399946	0.0025339	21.1737
	rs12289510	A	G	11	-0.0772	1.001e-06	0.0158	0.000384481	0.27	0.000350915	0.00285541	23.868
	rs12615784	T	C	2	-0.1003	1.986e-07	0.0193	-0.000433183	0.32	0.000438853	0.00322904	27.0012
	rs2643354	A	G	15	0.1251	1.633e-06	0.0261	0.000245731	0.719999	0.00067327	0.00274808	22.9683
	rs62191444	T	G	20	-0.112	2.678e-06	0.0239	0.000163104	0.73	0.000471365	0.00262717	21.9551
	rs6756793	T	C	2	0.0876	2.684e-08	0.0157	-0.000119479	0.74	0.000353102	0.00372032	31.1247
	rs6910518	T	G	6	0.0806	6.005e-07	0.0162	8.39789e-05	0.81	0.000356949	0.00296035	24.7478
	rs72972467	C	G	2	-0.1616	8.286e-07	0.0328	-0.00102406	0.28	0.000946458	0.0029031	24.2678
	rs9924851	C	G	16	0.0767	2.702e-06	0.0163	-9.4263e-06	0.98	0.000369946	0.00264883	22.1366
MIP_1B	rs111721971	T	G	17	-0.227	1.387e-06	0.047	-0.000105744	0.9	0.000839723	0.00280697	23.3212
	rs11651720	T	C	17	-0.1189	5.688e-08	0.0219	-0.000131707	0.8	0.000520424	0.00354435	29.4694
	rs11716293	C	G	3	0.0986	1.689e-07	0.0189	0.000282506	0.51	0.000425449	0.00327347	27.2098
	rs117657747	A	G	18	0.2089	4.013e-06	0.0453	-0.00140036	0.0539995	0.000725509	0.00338128	21.259
	rs17138331	A	G	7	-0.1434	1.125e-06	0.0295	-0.000491792	0.37	0.00054342	0.00284328	23.6238
	rs17661219	C	G	17	0.0872	3.888e-07	0.0172	0.000143871	0.719999	0.000395038	0.00309196	25.6963
	rs2314809	T	C	17	-0.0735	2.904e-06	0.0157	-0.000224522	0.53	0.000354231	0.00263773	21.9114
	rs2742396	T	C	3	0.1071	1.832e-10	0.0168	-0.000272091	0.47	0.000372647	0.00488021	40.6308
	rs281728	A	C	8	-0.079	3.891e-06	0.0171	5.34194e-05	0.89	0.000377079	0.0025689	21.3382
	rs28393318	A	G	4	-0.1076	4.616e-06	0.0235	-0.000236294	0.58	0.000430163	0.00252345	20.9596
	rs57893487	C	G	17	-0.1075	4.916e-07	0.0214	0.000650646	0.11	0.000406598	0.00303579	25.2281
	rs6802288	A	G	3	-0.1623	6.574e-21	0.0173	-0.000278798	0.47	0.000384698	0.010509	87.9914
	rs6806860	A	C	3	-0.1008	8.575e-08	0.0188	0.0015648	2.80001e-05	0.000373584	0.00345704	28.7409
	rs6908843	A	G	6	0.0997	1.779e-06	0.0209	0.000251643	0.58	0.000453994	0.00273848	22.7506
	rs72791296	T	C	5	0.2364	3.968e-07	0.0466	9.96537e-06	0.99	0.000849076	0.00309584	25.7287
	rs72799710	T	C	5	-0.1037	1.792e-06	0.0217	-4.46846e-05	0.92	0.000452243	0.00274818	22.8314
	rs772112	A	T	17	-0.142	5.007e-11	0.0216	0.00128233	0.016	0.000531447	0.00518815	43.208
	rs9916627	T	C	17	-0.096	1.244e-06	0.0198	-0.000208711	0.62	0.000419179	0.00282868	23.5021
MIP_1A	rs117506943	T	C	11	0.3128	4.484e-06	0.0682	0.000797923	0.37	0.000883314	0.00587266	21.0243
	rs12159394	A	G	22	-0.1708	3.112e-06	0.0366	0.000275647	0.61	0.000544816	0.00607846	21.7655
	rs57786342	A	G	14	0.139	8.909e-07	0.0283	-0.00011005	0.8	0.000435766	0.00672903	24.1109
	rs6900267	A	C	6	-0.2472	1.604e-06	0.0515	-0.000263255	0.75	0.000819306	0.0064285	23.0271
	rs6956239	T	C	7	0.119	4.583e-06	0.026	-5.80681e-06	0.99	0.000401149	0.00584828	20.9365
MIG	rs10266753	T	C	7	-0.2016	3.769e-07	0.0397	6.83338e-05	0.91	0.000607055	0.00687691	25.7731
	rs111607343	A	G	19	-0.5235	2.928e-06	0.1119	0.000757756	0.450001	0.0010112	0.00584277	21.8746
	rs11177248	A	G	12	0.3157	2.222e-06	0.0667	0.000996848	0.16	0.000714482	0.00597975	22.3905
	rs113302091	T	C	14	0.2537	4.402e-06	0.0553	-0.00148128	0.16	0.00106275	0.00561996	21.0357
	rs13143163	C	G	4	0.2735	2.622e-06	0.0582	-0.000735744	0.32	0.000746464	0.0058951	22.0717
	rs191555775	A	T	6	0.2279	3.278e-08	0.0412	0.000412268	0.47	0.000570412	0.0081495	30.5817
	rs3733233	T	C	4	0.1223	1.049e-06	0.025	-0.000743597	0.0560003	0.000389015	0.0063853	23.9188
	rs6679677	A	C	1	0.1628	6.514e-07	0.0327	2.74295e-05	0.96	0.000580234	0.00661184	24.7731
	rs8127917	T	G	21	0.2382	1.278e-06	0.0492	-0.000653185	0.29	0.00062016	0.00625488	23.4272
	rs816960	T	C	13	-0.1179	1.15e-06	0.0242	-1.15128e-05	0.98	0.0004269	0.00633327	23.7227
MIF	rs1007888	T	C	22	-0.1275	1.915e-07	0.0245	-1.72857e-05	0.96	0.000351692	0.00760726	27.0671
	rs11551183	C	G	16	0.3666	3.999e-06	0.0795	-0.00212762	0.0219999	0.000931183	0.00598275	21.2522
	rs12594190	A	G	15	0.1321	6.85e-07	0.0266	0.000517159	0.22	0.000420006	0.0069323	24.6488
	rs2294689	C	G	6	-0.1338	3.043e-06	0.0287	0.00110391	0.16	0.000794113	0.00611422	21.7221
	rs35792361	A	G	4	-0.2586	9.003e-07	0.0527	0.00189056	0.0179999	0.000796986	0.00676928	24.0652
	rs35890933	T	G	19	0.1676	4.458e-06	0.0365	1.07181e-05	0.98	0.000437863	0.00593246	21.0725
	rs3814097	A	G	7	-0.1163	3.548e-06	0.0251	0.000139185	0.7	0.000361354	0.00604	21.4569
MCP_3	rs10892381	T	C	11	0.2432	2.693e-07	0.0473	0.000556141	0.15	0.000388601	0.02349	26.3884
	rs28394764	A	T	4	0.597	3.194e-06	0.1282	0.0012851	0.11	0.000803813	0.0193503	21.6462
	rs3129806	T	C	9	-0.1975	4.978e-06	0.0433	0.000764813	0.0350002	0.000362479	0.0185787	20.7667
	rs7275485	T	C	21	-0.2218	3.986e-06	0.0481	-2.45326e-05	0.96	0.000446789	0.0189807	21.2247
MCP_1_MCAF	rs11920996	T	C	3	0.1805	1.604e-06	0.0376	-0.000828028	0.4	0.000982326	0.00275658	23.0396
	rs12062235	T	G	1	0.1477	3.836e-06	0.032	0.000459105	0.56	0.000779936	0.00254884	21.2989
	rs16837903	A	G	1	-0.1104	3.352e-06	0.0238	-9.80651e-06	0.98	0.000490534	0.00257428	21.512
	rs2201150	T	C	3	0.0916	1.044e-08	0.016	0.000147954	0.68	0.000364036	0.00391595	32.7678
	rs56212190	T	C	1	0.1799	1.318e-06	0.0372	-0.00102764	0.23	0.000851058	0.00279737	23.3815
	rs62245103	T	G	3	0.2433	4.989e-09	0.0416	-0.000108832	0.91	0.00101935	0.00408611	34.1974
	rs7197349	A	G	16	0.0971	2.399e-06	0.0206	-0.0003699	0.49	0.000531652	0.0026579	22.2126
	rs7978037	A	T	12	0.0746	3.043e-06	0.016	8.98308e-05	0.8	0.000360716	0.00260074	21.7337
	rs79939301	A	G	3	0.1449	1.356e-08	0.0255	-0.000819254	0.26	0.000722611	0.00385805	32.2814
	rs856100	A	G	1	0.0899	2.545e-06	0.0191	0.000344793	0.39	0.000405284	0.00265027	22.1487
	rs862990	T	C	1	-0.089	1.153e-06	0.0183	2.99381e-05	0.94	0.000396588	0.00282903	23.6469
	rs9317045	A	C	13	0.1157	8.425e-07	0.0235	0.000342191	0.47	0.000477442	0.00289908	24.2341
M_CSF	rs116887628	A	G	8	-0.2741	4.626e-06	0.0598	-0.000670026	0.31	0.000659848	0.00834038	20.9927
	rs12962919	T	C	18	0.3025	4.394e-06	0.0659	-0.000411155	0.48	0.000578387	0.00836449	21.0539
	rs34089869	T	C	2	0.2194	2.078e-06	0.0462	-0.000208108	0.709999	0.000555842	0.00894733	22.5342
	rs62294910	A	G	3	0.3472	4.378e-07	0.0687	0.00026322	0.73	0.000765439	0.0101213	25.521
	rs72723242	T	G	5	-0.4969	4.434e-06	0.1083	0.000417553	0.58	0.000760641	0.00835688	21.0346
	rs9387100	T	C	6	-0.135	3.341e-06	0.029	-0.000428739	0.25	0.000370143	0.00860058	21.6533
	rs9626985	T	C	22	0.2277	4.482e-06	0.0496	0.000590035	0.24	0.000506436	0.00836607	21.0579
IP_10	rs113183470	A	T	6	-0.2414	4.147e-06	0.0524	0.00117006	0.12	0.000759598	0.00566675	21.2119
	rs12714300	A	T	2	-0.1573	3.297e-06	0.0338	0.000733407	0.13	0.000478438	0.00578224	21.6467
	rs34383175	T	C	8	-0.3196	9.904e-07	0.0653	0.000541351	0.57	0.000943684	0.00639135	23.9416
	rs397816	T	C	22	0.1211	1.026e-06	0.0248	1.83717e-05	0.96	0.000354146	0.00636214	23.8315
	rs4859940	C	G	4	-0.1204	3.228e-06	0.0258	-0.000268413	0.51	0.000409183	0.00581395	21.7661
	rs4862110	T	C	4	-0.1453	4.909e-06	0.0318	0.000562384	0.23	0.000468148	0.00557493	20.8662
	rs7645625	T	G	3	-0.1116	2.192e-06	0.0236	0.000295053	0.41	0.000354863	0.00596891	22.3497
	rs79848609	A	C	15	0.2514	2.637e-06	0.0535	0.00116695	0.17	0.000843461	0.00589448	22.0694
	rs8112618	A	G	19	0.1388	3.047e-06	0.0297	0.000103822	0.81	0.000436646	0.00583065	21.8289
IL_9	rs117807175	C	G	14	-0.5225	2.327e-06	0.1106	0.00244696	0.0230001	0.00107513	0.00603963	22.3062
	rs1259728	A	G	12	-0.2381	2.599e-06	0.0507	-0.00097674	0.0819993	0.00056172	0.00596873	22.0428
	rs3736858	C	G	13	-0.1351	3.373e-06	0.0291	-0.000154451	0.75	0.00048898	0.00583395	21.5421
	rs41294750	T	C	1	0.3442	2.916e-06	0.0736	-0.000973117	0.35	0.0010495	0.00591925	21.859
	rs4880409	T	C	10	-0.3552	6.952e-07	0.0716	0.000591301	0.59	0.00108339	0.00665578	24.5971
	rs73443903	A	C	6	0.2162	2.569e-06	0.046	-0.000856459	0.16	0.00060749	0.0059782	22.078
IL_8	rs113487695	A	C	7	-0.6129	2.092e-06	0.1292	-0.00166579	0.064	0.000899345	0.00627281	22.4911
	rs12075	A	G	1	0.1148	9.969e-07	0.0235	-0.000127588	0.719999	0.000354079	0.00664953	23.8509
	rs12912642	A	G	15	0.1168	3.212e-06	0.0251	-0.000407298	0.27	0.000365855	0.00603738	21.6419
	rs2673604	A	C	8	-0.118	3.289e-06	0.0254	0.000205224	0.6	0.000389022	0.0060175	21.5701
	rs3786107	A	G	17	0.2463	1.935e-06	0.0517	0.00147596	0.0560003	0.000772115	0.00632604	22.6832
	rs75840288	A	C	16	0.5125	4.846e-06	0.1121	0.000341082	0.709999	0.000914771	0.00582879	20.8897
IL_7	rs117509142	T	C	8	-0.3213	2.599e-06	0.0684	-0.000978148	0.3	0.000935935	0.00635875	22.0525
	rs11757972	T	C	6	0.121	2.529e-06	0.0257	0.000223912	0.53	0.00035676	0.00638784	22.154
	rs1374279	A	T	2	0.1625	2.792e-06	0.0347	-5.58887e-05	0.92	0.000564327	0.00632014	21.9177
	rs142397827	A	C	5	0.4592	3.822e-06	0.0994	-0.00078151	0.49	0.00113924	0.00615154	21.3294
	rs17091524	T	C	14	0.5092	5.244e-07	0.1015	0.000244941	0.81	0.00102741	0.00724634	25.1532
	rs2006957	T	C	6	0.2557	1.434e-22	0.0262	0.0001771	0.64	0.000382646	0.0268817	95.1934
	rs218238	A	T	4	0.1319	3.277e-06	0.0284	-0.000704859	0.0959997	0.000423538	0.00621695	21.5576
	rs28793375	T	C	8	0.1644	4.866e-06	0.036	-0.000286103	0.58	0.000522308	0.00601191	20.8423
	rs62006410	T	C	14	-0.1492	7.588e-07	0.0302	0.000471659	0.28	0.000440797	0.00702899	24.3934
	rs7155170	A	T	14	-0.1236	4.787e-06	0.027	0.000282808	0.450001	0.000376725	0.00604102	20.9439
	rs77318030	T	C	19	-0.2966	2.639e-06	0.0631	-0.000757744	0.33	0.000783027	0.00636711	22.0817
IL_6	rs10910395	A	T	1	-0.108	4.348e-06	0.0235	-0.00108918	0.0949992	0.000652452	0.00255883	21.1157
	rs10982193	A	G	9	-0.0793	4.816e-06	0.0174	-0.00023296	0.58	0.000417888	0.00251649	20.7655
	rs113098456	A	G	2	-0.1553	4.641e-06	0.0339	3.91058e-05	0.96	0.000715567	0.00254261	20.9816
	rs113600793	A	C	17	0.1736	1.291e-06	0.0359	-0.000633097	0.49	0.000923564	0.00283218	23.3779
	rs11732981	A	C	4	0.0722	3.793e-06	0.0156	1.78784e-05	0.96	0.000350561	0.00259501	21.4151
	rs1333040	T	C	9	0.0747	1.993e-06	0.0157	-0.000439447	0.22	0.00035466	0.00274215	22.6327
	rs13412535	A	G	2	-0.1186	3.141e-08	0.0214	-0.000697596	0.0929994	0.000415251	0.00371678	30.7069
	rs4684700	T	C	3	-0.0747	3.912e-06	0.0162	5.02178e-05	0.89	0.000356531	0.00257592	21.2572
	rs73273528	T	C	20	0.268	1.25e-06	0.0553	0.000619839	0.52	0.000953216	0.00284462	23.4808
	rs76856708	T	C	16	0.336	1.427e-06	0.0697	0.00101658	0.28	0.000931524	0.00281469	23.2331
IL_5	rs10178043	T	G	2	0.2579	3.126e-06	0.0553	9.6804e-05	0.89	0.000709663	0.00635073	21.7369
	rs28793375	T	C	8	0.1697	2.746e-06	0.0362	-0.000286103	0.58	0.000522308	0.00641636	21.963
	rs73040118	T	C	19	0.2294	2.903e-06	0.049	-6.3356e-05	0.92	0.000640471	0.00639948	21.9048
	rs74811276	A	G	14	0.217	4.082e-06	0.0471	3.33535e-05	0.96	0.000653722	0.00619891	21.214
	rs7739450	A	G	6	-0.1295	4.05e-07	0.0256	0.0001395	0.7	0.000356408	0.00746353	25.5743
	rs9309063	T	G	2	-0.1119	4.866e-06	0.0245	-0.000289594	0.42	0.000355901	0.00609273	20.8484
IL_2RA	rs11241559	T	G	5	-0.124	2.75e-06	0.0264	-3.75622e-05	0.93	0.000413491	0.00590186	22.0497
	rs12789243	T	C	11	0.1263	4.608e-06	0.0276	0.000173235	0.7	0.000443107	0.00560367	20.9293
	rs17147986	A	C	10	-0.2976	1.069e-18	0.0337	-0.00113902	0.015	0.000469103	0.0205547	77.9421
	rs17624670	A	G	8	-0.125	4.639e-06	0.0273	0.00137571	0.0015	0.000433461	0.00561017	20.9537
	rs56213152	T	C	7	0.1269	2.937e-06	0.0271	0.000266837	0.53	0.00041998	0.00586616	21.9155
IL_2	rs13412535	A	G	2	0.174	1.447e-07	0.0331	-0.000697596	0.0929994	0.000415251	0.00780259	27.6182
	rs16836080	A	G	3	0.1158	4.841e-06	0.0253	-0.000821892	0.0350002	0.000389618	0.00592643	20.9377
	rs2690020	A	G	1	0.1158	2.273e-06	0.0245	0.00106768	0.00299999	0.000360005	0.00631729	22.3274
	rs4479767	A	G	4	0.1821	3.444e-06	0.0392	-0.000979825	0.14	0.000665257	0.00610361	21.5675
	rs4634519	A	G	7	-0.1249	3.18e-06	0.0268	0.000398369	0.3	0.000387635	0.00614296	21.7074
	rs62124990	T	G	2	-0.7013	2.502e-06	0.149	0.00163686	0.14	0.00110792	0.00626475	22.1405
	rs7615304	A	G	3	-0.1139	2.161e-06	0.024	-0.000261897	0.47	0.000365123	0.00636867	22.5101
IL_1RA	rs1054402	T	C	9	0.1325	8.201e-07	0.0269	-0.000500021	0.22	0.000406481	0.00655507	24.2488
	rs117181659	A	G	22	-0.2204	3.92e-06	0.0478	0.000307551	0.719999	0.000862408	0.0057487	21.2486
	rs11869294	C	G	17	-0.2286	1.128e-06	0.047	0.00104455	0.3	0.00101749	0.00639261	23.644
	rs13343438	A	G	19	0.2771	4.973e-06	0.0607	0.000284552	0.709999	0.000760791	0.0056357	20.8286
	rs35590641	C	G	14	-0.1167	3.041e-06	0.025	1.01391e-05	0.98	0.000362282	0.00589118	21.7784
	rs3876037	A	G	22	0.1234	4.733e-06	0.027	-1.10777e-05	0.98	0.000354887	0.00564871	20.8769
	rs56134659	A	G	3	-0.1109	2.564e-06	0.0236	2.07543e-05	0.95	0.000357594	0.0059696	22.07
	rs6699436	A	G	1	-0.1858	4.365e-06	0.0404	-0.000497318	0.32	0.000501954	0.00571932	21.1394
	rs9985296	T	C	3	0.1053	4.952e-06	0.0231	-0.000176801	0.62	0.000360954	0.00561942	20.7681
IL_18	rs10409850	A	G	19	0.1791	2.44e-07	0.0347	5.19132e-05	0.93	0.000558646	0.00719678	26.6254
	rs11214093	T	C	11	0.1143	1.544e-06	0.0238	-0.000300793	0.41	0.000363834	0.00623683	23.0517
	rs117371668	T	G	16	0.3712	3.357e-06	0.0799	5.24582e-05	0.95	0.000817024	0.00583878	21.5718
	rs1979967	T	C	15	0.14	8.719e-07	0.0285	-0.000508301	0.22	0.00041714	0.00652329	24.1174
	rs4952239	A	T	2	-0.1156	1.809e-06	0.0242	-0.000126424	0.73	0.000373478	0.00617077	22.806
	rs58701153	A	T	6	-0.1265	1.807e-07	0.0242	0.000385537	0.3	0.000373314	0.00738033	27.3095
	rs62312914	T	C	4	-0.1265	4.215e-07	0.025	-0.000164891	0.66	0.000369888	0.00691876	25.5897
	rs764078	A	T	11	0.1283	4.075e-06	0.0278	0.000405179	0.31	0.000399109	0.00576231	21.2876
	rs78716465	A	G	20	0.3173	2.981e-06	0.0679	0.000147034	0.87	0.000917837	0.00590704	21.8255
IL_17	rs11985957	A	G	8	0.1511	4.363e-06	0.0329	0.000741272	0.27	0.00067011	0.00269555	21.0875
	rs12735700	T	G	1	-0.0943	4.5e-06	0.0206	0.000330309	0.42	0.000406997	0.00267798	20.9497
	rs145006174	C	G	12	-0.2266	1.645e-06	0.0473	2.71596e-05	0.97	0.00070757	0.00293228	22.9449
	rs17282552	T	C	2	-0.2026	4.876e-07	0.0403	8.55991e-05	0.93	0.00098967	0.0032281	25.2672
	rs3792369	A	G	3	0.0941	1.46e-08	0.0166	-0.000189092	0.59	0.00035565	0.00410073	32.1256
	rs61990749	C	G	14	0.1124	6.569e-07	0.0226	-0.000137276	0.8	0.000552357	0.00315954	24.7289
	rs78296352	T	G	1	0.2949	4.809e-06	0.0645	-7.10849e-05	0.94	0.000904364	0.00267147	20.8987
IL_16	rs117217798	T	C	17	-0.2064	2.772e-06	0.044	0.000308178	0.66	0.00071065	0.00621073	21.9921
	rs142332135	A	G	15	-0.7646	1.581e-12	0.1082	0.00236317	0.0329997	0.00111108	0.013984	49.9077
	rs35834666	T	C	4	-0.1729	6.57e-07	0.0348	0.000133791	0.8	0.000539236	0.00696196	24.6709
	rs4778640	A	G	15	0.7189	2.552e-13	0.0983	0.000206984	0.83	0.000972025	0.0149629	53.4544
	rs4976691	C	G	5	0.1254	1.473e-06	0.026	-0.000545936	0.14	0.000374519	0.0065633	23.2489
	rs7097884	T	C	10	-0.1193	8.809e-07	0.0243	3.15637e-05	0.93	0.00035338	0.00679891	24.0892
	rs78042619	A	G	9	0.55	2.023e-06	0.1158	0.000904421	0.32	0.000916303	0.00636603	22.5456
IL_13	rs10995604	A	G	10	-0.1571	4.482e-06	0.0343	-4.88069e-05	0.91	0.000446661	0.00579987	20.9663
	rs12623722	A	G	2	-0.1189	3.614e-06	0.0257	-0.000125926	0.74	0.000384684	0.00591698	21.3922
	rs27949	T	C	5	-0.1144	4.827e-06	0.025	-4.45765e-07	1	0.000376299	0.00578936	20.9281
	rs28442067	A	G	3	-0.1379	1.413e-06	0.0286	0.000348022	0.39	0.000409116	0.00642359	23.2357
	rs7073807	T	C	10	0.1618	4.77e-06	0.0354	-0.000493152	0.38	0.00055827	0.00577584	20.879
	rs76339001	A	T	21	-0.4375	7.915e-07	0.0886	0.00145477	0.19	0.00110086	0.00673495	24.3695
	rs76975337	T	C	3	-0.1211	4.921e-06	0.0265	-6.1053e-05	0.88	0.000393074	0.0057738	20.8716
IL_12_P70	rs113600793	A	C	17	0.1832	3.351e-07	0.0359	-0.000633097	0.49	0.000923564	0.00312244	26.035
	rs12969892	T	C	18	0.1227	4.194e-06	0.0267	0.000226219	0.69	0.000573859	0.0025337	21.1136
	rs2123852	T	C	19	0.0942	3.73e-06	0.0204	8.42706e-05	0.86	0.000491311	0.00255811	21.3175
	rs273702	A	G	18	-0.127	2.522e-06	0.027	0.000270169	0.62	0.000541531	0.00265409	22.1195
	rs282258	T	C	2	0.0726	3.282e-06	0.0156	0.000493053	0.16	0.000354472	0.00259827	21.6531
	rs34322762	T	C	9	0.0953	1.708e-06	0.0199	0.000730619	0.0460002	0.000366326	0.00362998	22.9267
	rs34826779	T	G	8	-0.0884	3.327e-06	0.019	-0.0010944	0.00569994	0.000395459	0.00259692	21.6418
	rs41282644	A	G	6	0.1401	3.737e-06	0.0303	0.00113418	0.18	0.000847408	0.00256487	21.374
	rs4530855	T	G	6	0.0861	2.872e-06	0.0184	0.000205647	0.58	0.000369933	0.00262675	21.891
	rs4741748	A	G	9	-0.0799	9.162e-07	0.0163	0.000118143	0.74	0.000353719	0.00288174	24.0223
	rs6532374	T	C	4	-0.1033	4.613e-06	0.0226	0.00030418	0.51	0.000458454	0.00250659	20.8872
	rs7754905	A	G	6	-0.1005	1.14e-07	0.019	0.000145548	0.719999	0.000408775	0.00335394	27.9718
	rs782111	A	C	12	-0.0765	9.247e-07	0.0156	-6.05357e-05	0.86	0.00035242	0.00288409	24.0419
	rs865585	A	C	6	-0.1654	2.732e-12	0.0237	0.000555602	0.2	0.000434283	0.00582408	48.6934
IL_10	rs10457128	A	G	6	-0.0854	6.956e-07	0.0172	-0.000117137	0.75	0.000364355	0.00318151	24.646
	rs10493718	A	C	1	-0.1081	1.068e-06	0.0222	0.000226407	0.59	0.000417717	0.00306036	23.7046
	rs13412535	A	G	2	-0.1347	1.798e-09	0.0224	-0.000697596	0.0929994	0.000415251	0.00465981	36.1515
	rs1530455	T	C	3	0.082	2.527e-06	0.0174	-0.000225327	0.53	0.000360255	0.00286708	22.2033
	rs2086656	T	C	4	-0.08	2.589e-06	0.017	-0.000461276	0.23	0.000383707	0.00285888	22.1396
	rs3002131	C	G	1	0.1191	4.592e-06	0.026	0.000496092	0.36	0.00054533	0.0027093	20.978
	rs3025021	T	C	6	0.0913	2.609e-06	0.0194	0.000105426	0.780001	0.000381527	0.00285925	22.1424
	rs339203	T	C	2	0.0954	2.754e-06	0.0203	0.000857108	0.0490004	0.000434611	0.00385428	22.0776
	rs383684	A	G	6	0.092	3.168e-06	0.0197	-0.000163705	0.77	0.000558647	0.00281564	21.8037
	rs4741748	A	G	9	-0.0788	3.202e-06	0.0169	0.000118143	0.74	0.000353719	0.00280683	21.7353
	rs6054847	T	C	20	0.0971	2.752e-06	0.0207	-6.3234e-05	0.88	0.000427463	0.00284067	21.9981
	rs6680918	T	C	1	-0.1202	1.591e-06	0.025	-0.000127215	0.85	0.000651394	0.00298393	23.1109
	rs7088799	T	G	10	-0.0815	9.352e-07	0.0166	-0.000961685	0.00669993	0.00035499	0.00311103	24.0983
	rs73192842	A	G	3	0.0949	4.031e-06	0.0206	-0.000439958	0.31	0.000430925	0.00274009	21.2171
	rs7747448	A	G	6	-0.1061	1.998e-08	0.0189	-0.000512472	0.19	0.000391582	0.00406347	31.5061
	rs9472173	T	C	6	-0.2004	1.256e-30	0.0174	0.000194549	0.6	0.000368102	0.0168834	132.613
IFN_G	rs113399544	A	G	7	-0.0849	3.323e-06	0.0183	0.000534487	0.17	0.000391373	0.00277132	21.518
	rs113600793	A	C	17	0.1871	4.426e-07	0.0371	-0.000633097	0.49	0.000923564	0.00327306	25.4266
	rs117046255	T	C	7	-0.0968	2.787e-06	0.0207	0.00129632	0.02	0.000558187	0.00281556	21.8624
	rs11843756	T	G	13	0.1812	3.622e-06	0.0391	-0.000241804	0.82	0.00108611	0.00276528	21.4709
	rs12420286	T	C	11	0.2357	2.452e-06	0.05	0.000603246	0.49	0.000866192	0.00286097	22.2161
	rs1867282	T	C	9	0.0781	2.478e-06	0.0166	0.000474265	0.21	0.000377321	0.00284987	22.1296
	rs2073438	A	G	17	0.092	9.551e-07	0.0188	-3.53947e-05	0.93	0.000384869	0.00308246	23.9413
	rs7088799	T	G	10	-0.0805	1.274e-06	0.0166	-0.000961685	0.00669993	0.00035499	0.00302717	23.5106
	rs73479333	C	G	6	-0.1123	2.816e-06	0.024	0.000406101	0.54	0.000662229	0.00281896	21.8889
	rs74148555	T	C	10	-0.3771	9.858e-07	0.077	0.00046727	0.64	0.00101307	0.00308722	23.9784
HGF	rs11060254	A	G	12	-0.0765	3.974e-06	0.0166	-5.46774e-05	0.88	0.000367059	0.00254123	21.2326
	rs11129909	T	C	3	-0.0738	4.457e-06	0.0161	0.0006598	0.0649995	0.000356899	0.00251426	21.0066
	rs13412535	A	G	2	-0.1043	9.671e-07	0.0213	-0.000697596	0.0929994	0.000415251	0.00286817	23.9721
	rs2003620	T	C	7	0.2277	2.978e-06	0.0487	0.00189299	0.0129999	0.000765232	0.00261561	21.8557
	rs362307	T	C	4	0.1511	4.21e-06	0.0328	0.000716935	0.29	0.000670743	0.00253933	21.2167
	rs4245058	T	C	11	-0.1552	2.683e-06	0.0331	-9.98718e-05	0.87	0.000597881	0.00263042	21.9798
	rs57146176	A	G	12	-0.0987	2.184e-06	0.0208	-0.00139125	0.0790005	0.000791366	0.00269388	22.5114
	rs5745687	T	C	7	-0.3008	9.922e-14	0.0404	-0.00155059	0.0280001	0.000704495	0.00660627	55.4228
GROA	rs114991247	T	C	6	-0.2202	1.971e-06	0.0463	0.000667924	0.51	0.00100326	0.00634185	22.6062
	rs115214168	T	C	4	0.4528	4.479e-08	0.0828	0.000143642	0.89	0.00106904	0.00836776	29.8887
	rs1361829	A	G	1	-0.1106	4.576e-06	0.0241	0.000684629	0.0560003	0.000358731	0.00590757	21.049
	rs150194856	T	C	1	-0.4223	3.857e-06	0.0914	-0.000909961	0.31	0.000903256	0.00598753	21.3356
	rs17171245	T	G	7	0.2446	3.932e-06	0.053	3.76597e-05	0.96	0.000673928	0.005974	21.2871
	rs3026943	A	C	1	-0.1246	1.084e-06	0.0256	0.000724875	0.0449997	0.000362053	0.00664002	23.6761
	rs62024303	A	G	15	-0.3013	4.908e-06	0.066	0.000513798	0.55	0.000860032	0.00584615	20.8288
G_CSF	rs10939033	A	G	4	-0.0775	2.074e-06	0.0163	0.000177977	0.62	0.000357262	0.0028362	22.6005
	rs586802	A	G	11	0.0882	2.398e-06	0.0187	-0.000450149	0.26	0.000403026	0.00279114	22.2405
	rs6740648	T	C	2	0.0818	1.9e-06	0.0172	2.6119e-05	0.95	0.000387997	0.00283764	22.6121
	rs74148555	T	C	10	-0.3771	5.591e-07	0.0753	0.00046727	0.64	0.00101307	0.00314555	25.0734
	rs76287671	T	C	19	0.0894	2.191e-06	0.0189	-0.000187535	0.68	0.000447687	0.0028072	22.3688
	rs77318030	T	C	19	-0.2031	2.017e-06	0.0427	-0.000757744	0.33	0.000783027	0.00283839	22.618
FGF_BASIC	rs13412535	A	G	2	-0.1129	4.763e-07	0.0224	-0.000697596	0.0929994	0.000415251	0.00332749	25.3967
	rs17094040	T	C	14	0.1051	4.308e-06	0.0229	-0.000137401	0.81	0.000565363	0.00276062	21.0582
	rs2849358	A	G	18	0.0911	2.321e-06	0.0193	-4.46332e-05	0.91	0.000402467	0.00291961	22.2745
	rs4795091	A	G	17	0.1239	3.055e-06	0.0266	0.000803063	0.17	0.000579725	0.00284325	21.6903
	rs78873483	A	G	17	0.1286	4.98e-06	0.0282	-0.000805393	0.16	0.000567037	0.00272565	20.7907
EOTAXIN	rs11087905	A	C	21	0.0954	4.07e-07	0.0188	-0.00038852	0.35	0.000417329	0.00313158	25.7439
	rs112347425	T	C	3	0.1595	7.771e-09	0.0276	0.000369128	0.53	0.000594186	0.00405772	33.3885
	rs11920996	T	C	3	0.2979	2.919e-15	0.0377	-0.000828028	0.4	0.000982326	0.00755976	62.4241
	rs147287945	A	G	6	-0.1512	1.356e-06	0.0313	0.000340102	0.6	0.000655056	0.00283874	23.3297
	rs1677588	T	G	1	0.1181	2.223e-06	0.025	0.000635799	0.22	0.00051345	0.00271509	22.3107
	rs2024050	A	G	7	0.164	5.467e-08	0.0302	-0.000714013	0.21	0.000573092	0.00358475	29.4827
	rs2027855	T	C	22	0.0743	4.272e-06	0.0162	-0.000130493	0.719999	0.000370837	0.00255964	21.0301
	rs2040143	A	G	21	-0.0858	1.333e-06	0.0178	-0.000665244	0.0940005	0.000396742	0.00282651	23.2289
	rs2249581	T	C	1	-0.0899	5.912e-07	0.018	0.000199385	0.61	0.000396298	0.00303389	24.9384
	rs5754733	A	C	22	-0.105	8.196e-07	0.0213	0.000700593	0.0929994	0.000416883	0.00295583	24.2948
	rs57723662	C	G	17	-0.0982	3.878e-06	0.0213	-0.000434418	0.34	0.000455757	0.00258633	21.2499
	rs60075014	T	C	5	-0.1688	2.078e-06	0.0356	9.40625e-05	0.89	0.000656463	0.00273527	22.477
	rs7231030	A	C	18	0.0903	2.709e-06	0.0193	0.000160245	0.67	0.000382091	0.00266347	21.8854
	rs73072941	A	T	3	-0.1281	1.113e-06	0.0263	3.39465e-05	0.95	0.000552993	0.00288587	23.7181
	rs745331	A	G	15	-0.0821	3.036e-06	0.0176	0.000206076	0.59	0.000383837	0.00264761	21.7548
	rs75426604	A	C	14	-0.1371	2.397e-06	0.0291	-0.000981312	0.0580003	0.00051734	0.0027006	22.1913
	rs9317045	A	C	13	0.1172	6.954e-07	0.0236	0.000342191	0.47	0.000477442	0.00299966	24.6561
CTACK	rs10854859	A	G	22	-0.1498	3.049e-07	0.0293	-0.000272366	0.51	0.000409814	0.00707196	26.1247
	rs117932939	T	C	9	0.1969	3.089e-06	0.0422	-0.000935337	0.15	0.00064303	0.00589701	21.7585
	rs55764737	T	C	15	0.5424	2.012e-08	0.0967	0.0011838	0.21	0.000944908	0.00849989	31.4449
	rs57338032	A	G	15	0.1443	4.831e-06	0.0316	-0.000848877	0.0729995	0.000473709	0.00564978	20.8412
	rs60247384	T	C	3	0.1128	4.302e-06	0.0245	0.000559011	0.17	0.000403669	0.00574273	21.186
B_NGF	rs28637706	T	G	19	-0.1554	2.717e-09	0.0261	-0.000334724	0.35	0.000360497	0.00983244	35.4305
	rs4767014	T	C	12	-0.1211	4.518e-06	0.0264	0.000195158	0.630001	0.00040544	0.00585949	21.0299
	rs71641308	T	C	1	0.1969	4.424e-06	0.0429	-0.00132038	0.0479999	0.00066697	0.00586615	21.0539
	rs73472576	T	C	18	-0.1146	4.813e-06	0.0251	0.000718741	0.0479999	0.000363221	0.0058053	20.8343

## Sheet: Mendelian Randomization analysi
Exposure	outcome	method	nsnp	b	se	pval	or	or_lci95	or_uci95
B_NGF	migraine	MR Egger	4	0.000837329	0.0146006	0.959482	1.00084	0.972602	1.02989
B_NGF	migraine	Weighted median	4	-0.00127467	0.00214808	0.552913	0.998726	0.99453	1.00294
B_NGF	migraine	Inverse variance weighted	4	-0.00206239	0.00224228	0.357691	0.99794	0.993564	1.00234
B_NGF	migraine	Simple mode	4	-0.00591598	0.00401567	0.237111	0.994101	0.986308	1.00196
B_NGF	migraine	Weighted mode	4	0.00126892	0.0023094	0.620947	1.00127	0.996748	1.00581
CTACK	migraine	MR Egger	5	0.00166411	0.00400249	0.70553	1.00167	0.993838	1.00955
CTACK	migraine	Weighted median	5	0.00199788	0.00155971	0.200218	1.002	0.998941	1.00507
CTACK	migraine	Inverse variance weighted	5	0.00049163	0.00176613	0.780732	1.00049	0.997034	1.00396
CTACK	migraine	Simple mode	5	0.00263424	0.00235953	0.326777	1.00264	0.998012	1.00729
CTACK	migraine	Weighted mode	5	0.00223637	0.00171369	0.261901	1.00224	0.998878	1.00561
EOTAXIN	migraine	MR Egger	17	-0.00148724	0.00342659	0.670444	0.998514	0.99183	1.00524
EOTAXIN	migraine	Weighted median	17	-0.00088863	0.00147058	0.545662	0.999112	0.996236	1.002
EOTAXIN	migraine	Inverse variance weighted	17	7.83309e-05	0.00102344	0.938992	1.00008	0.998074	1.00209
EOTAXIN	migraine	Simple mode	17	-0.00205252	0.00281959	0.477162	0.99795	0.99245	1.00348
EOTAXIN	migraine	Weighted mode	17	-0.00221292	0.00280474	0.441651	0.99779	0.992319	1.00329
FGF_BASIC	migraine	MR Egger	5	0.00204209	0.0230462	0.934977	1.00204	0.957788	1.04834
FGF_BASIC	migraine	Weighted median	5	0.0010477	0.00276823	0.705079	1.00105	0.995632	1.00649
FGF_BASIC	migraine	Inverse variance weighted	5	0.00140327	0.00248113	0.571682	1.0014	0.996546	1.00629
FGF_BASIC	migraine	Simple mode	5	-0.000786823	0.00436797	0.865804	0.999213	0.990696	1.0078
FGF_BASIC	migraine	Weighted mode	5	0.00498872	0.0044921	0.329017	1.005	0.996191	1.01389
G_CSF	migraine	MR Egger	6	0.000745628	0.00316658	0.82541	1.00075	0.994554	1.00698
G_CSF	migraine	Weighted median	6	-0.0013479	0.00211439	0.523805	0.998653	0.994523	1.0028
G_CSF	migraine	Inverse variance weighted	6	-0.000889729	0.00161141	0.580851	0.999111	0.99596	1.00227
G_CSF	migraine	Simple mode	6	-0.0017137	0.00294627	0.586037	0.998288	0.99254	1.00407
G_CSF	migraine	Weighted mode	6	-0.00142922	0.00257332	0.602552	0.998572	0.993548	1.00362
GROA	migraine	MR Egger	7	0.00365722	0.00209283	0.140976	1.00366	0.999555	1.00779
GROA	migraine	Weighted median	7	0.000173758	0.00148939	0.907126	1.00017	0.997258	1.0031
GROA	migraine	Inverse variance weighted	7	-0.00118656	0.00122273	0.331838	0.998814	0.996423	1.00121
GROA	migraine	Simple mode	7	-0.000335482	0.00242966	0.894696	0.999665	0.994915	1.00444
GROA	migraine	Weighted mode	7	0.000496167	0.00185595	0.798161	1.0005	0.996863	1.00414
HGF	migraine	MR Egger	8	0.00897563	0.00337891	0.0377065	1.00902	1.00236	1.01572
HGF	migraine	Weighted median	8	0.00504785	0.00188593	0.00743768	1.00506	1.00135	1.00878
HGF	migraine	Inverse variance weighted	8	0.0040627	0.00178456	0.0228113	1.00407	1.00057	1.00759
HGF	migraine	Simple mode	8	0.00498175	0.00264898	0.102071	1.00499	0.99979	1.01023
HGF	migraine	Weighted mode	8	0.00515046	0.0021304	0.046255	1.00516	1.00098	1.00937
IFN_G	migraine	MR Egger	10	-0.00222572	0.00419268	0.609933	0.997777	0.989611	1.00601
IFN_G	migraine	Weighted median	10	-0.00104141	0.0018988	0.583378	0.998959	0.995248	1.00268
IFN_G	migraine	Inverse variance weighted	10	-0.000201716	0.00191365	0.916051	0.999798	0.996055	1.00356
IFN_G	migraine	Simple mode	10	-0.00196437	0.00299292	0.528029	0.998038	0.9922	1.00391
IFN_G	migraine	Weighted mode	10	-0.00124338	0.00243265	0.621568	0.998757	0.994007	1.00353
IL_1B	migraine	MR Egger	3	0.00386688	0.00328203	0.448034	1.00387	0.997437	1.01035
IL_1B	migraine	Weighted median	3	0.000427285	0.00189352	0.821469	1.00043	0.996721	1.00415
IL_1B	migraine	Inverse variance weighted	3	0.00164811	0.00155314	0.288621	1.00165	0.998605	1.0047
IL_1B	migraine	Simple mode	3	0.000254869	0.00229199	0.921612	1.00025	0.995772	1.00476
IL_1B	migraine	Weighted mode	3	0.00024503	0.00241107	0.928324	1.00025	0.995529	1.00498
IL_1RA	migraine	MR Egger	9	0.00119594	0.00357223	0.747594	1.0012	0.994211	1.00823
IL_1RA	migraine	Weighted median	9	-0.000101923	0.0012953	0.937282	0.999898	0.997363	1.00244
IL_1RA	migraine	Inverse variance weighted	9	-0.000446223	0.00105546	0.672458	0.999554	0.997488	1.00162
IL_1RA	migraine	Simple mode	9	-0.000325086	0.00198851	0.874194	0.999675	0.995786	1.00358
IL_1RA	migraine	Weighted mode	9	-6.07172e-05	0.0020703	0.977322	0.999939	0.99589	1.00401
IL_2	migraine	MR Egger	7	-0.00369821	0.00350589	0.339772	0.996309	0.989486	1.00318
IL_2	migraine	Weighted median	7	-0.0027581	0.00135278	0.0414667	0.997246	0.994605	0.999893
IL_2	migraine	Inverse variance weighted	7	-0.00174565	0.00173272	0.313714	0.998256	0.994871	1.00165
IL_2	migraine	Simple mode	7	-0.00404429	0.00170854	0.0557409	0.995964	0.992634	0.999305
IL_2	migraine	Weighted mode	7	-0.00305078	0.00140991	0.0736886	0.996954	0.994203	0.999713
IL_2RA	migraine	MR Egger	5	0.00792084	0.00533793	0.234489	1.00795	0.997462	1.01855
IL_2RA	migraine	Weighted median	5	0.002651	0.0014168	0.0613292	1.00265	0.999874	1.00544
IL_2RA	migraine	Inverse variance weighted	5	0.00127762	0.00226208	0.572209	1.00128	0.996849	1.00573
IL_2RA	migraine	Simple mode	5	0.00145329	0.00203571	0.514732	1.00145	0.997467	1.00546
IL_2RA	migraine	Weighted mode	5	0.00367609	0.00155701	0.0775788	1.00368	1.00062	1.00675
IL_4	migraine	MR Egger	10	0.00280682	0.00340851	0.434099	1.00281	0.996134	1.00953
IL_4	migraine	Weighted median	10	0.00141441	0.00172737	0.412887	1.00142	0.998031	1.00481
IL_4	migraine	Inverse variance weighted	10	0.00184383	0.00176073	0.295008	1.00185	0.998394	1.00531
IL_4	migraine	Simple mode	10	0.000849003	0.00277202	0.766361	1.00085	0.995426	1.0063
IL_4	migraine	Weighted mode	10	0.00133041	0.00181031	0.481107	1.00133	0.997785	1.00489
IL_5	migraine	MR Egger	6	-0.00114422	0.00395231	0.78658	0.998856	0.991149	1.00662
IL_5	migraine	Weighted median	6	-9.12351e-05	0.00138347	0.94742	0.999909	0.997201	1.00262
IL_5	migraine	Inverse variance weighted	6	-4.70653e-05	0.00118931	0.968433	0.999953	0.997625	1.00229
IL_5	migraine	Simple mode	6	-0.000111876	0.00193677	0.956174	0.999888	0.9961	1.00369
IL_5	migraine	Weighted mode	6	-0.000128192	0.00187617	0.948174	0.999872	0.996202	1.00356
IL_6	migraine	MR Egger	10	0.00381659	0.00278889	0.20835	1.00382	0.998352	1.00933
IL_6	migraine	Weighted median	10	0.00258133	0.00171472	0.132222	1.00258	0.999221	1.00596
IL_6	migraine	Inverse variance weighted	10	0.00179408	0.00132774	0.176624	1.0018	0.999192	1.00441
IL_6	migraine	Simple mode	10	0.00148202	0.00262114	0.585612	1.00148	0.996351	1.00664
IL_6	migraine	Weighted mode	10	0.00257158	0.00223804	0.280162	1.00257	0.998187	1.00698
IL_7	migraine	MR Egger	11	0.00187539	0.00177827	0.319089	1.00188	0.998391	1.00538
IL_7	migraine	Weighted median	11	0.00053274	0.00105196	0.612559	1.00053	0.998472	1.0026
IL_7	migraine	Inverse variance weighted	11	-0.000137715	0.000759803	0.856171	0.999862	0.998374	1.00135
IL_7	migraine	Simple mode	11	-0.000866813	0.00174696	0.630489	0.999134	0.995718	1.00256
IL_7	migraine	Weighted mode	11	0.000597919	0.00124619	0.641693	1.0006	0.998157	1.00305
IL_8	migraine	MR Egger	6	0.00335393	0.00148179	0.0863522	1.00336	1.00045	1.00628
IL_8	migraine	Weighted median	6	0.00123648	0.00122985	0.314709	1.00124	0.998827	1.00365
IL_8	migraine	Inverse variance weighted	6	0.00122863	0.00109674	0.262607	1.00123	0.999079	1.00338
IL_8	migraine	Simple mode	6	-0.00104518	0.00205676	0.632953	0.998955	0.994936	1.00299
IL_8	migraine	Weighted mode	6	0.00144597	0.0013561	0.335057	1.00145	0.998789	1.00411
IL_9	migraine	MR Egger	6	-0.00566644	0.00349087	0.179865	0.99435	0.987569	1.00118
IL_9	migraine	Weighted median	6	-0.0026481	0.00157817	0.0933564	0.997355	0.994275	1.00045
IL_9	migraine	Inverse variance weighted	6	-0.00151883	0.00151143	0.314948	0.998482	0.995529	1.00144
IL_9	migraine	Simple mode	6	-0.00318512	0.00240395	0.242505	0.99682	0.992134	1.00153
IL_9	migraine	Weighted mode	6	-0.00362431	0.00206572	0.139709	0.996382	0.992356	1.00042
IL_10	migraine	MR Egger	16	-0.00189001	0.00351691	0.599426	0.998112	0.991255	1.00502
IL_10	migraine	Weighted median	16	-0.000701253	0.00135149	0.603849	0.999299	0.996655	1.00195
IL_10	migraine	Inverse variance weighted	16	0.00146962	0.00104268	0.158698	1.00147	0.999426	1.00352
IL_10	migraine	Simple mode	16	-0.000688302	0.00240977	0.779068	0.999312	0.994603	1.00404
IL_10	migraine	Weighted mode	16	-0.000807748	0.00172528	0.646383	0.999193	0.995819	1.00258
IL_12_P70	migraine	MR Egger	14	-0.00778008	0.00458218	0.115285	0.99225	0.983379	1.0012
IL_12_P70	migraine	Weighted median	14	-0.00130205	0.00165102	0.430324	0.998699	0.995472	1.00194
IL_12_P70	migraine	Inverse variance weighted	14	0.00113263	0.0013363	0.396671	1.00113	0.998515	1.00376
IL_12_P70	migraine	Simple mode	14	-0.00110638	0.00287074	0.706173	0.998894	0.99329	1.00453
IL_12_P70	migraine	Weighted mode	14	-0.00179078	0.00239429	0.467811	0.998211	0.993537	1.00291
IL_13	migraine	MR Egger	7	-0.0048195	0.00341186	0.216892	0.995192	0.988559	1.00187
IL_13	migraine	Weighted median	7	-0.000308506	0.00154618	0.841849	0.999692	0.996667	1.00273
IL_13	migraine	Inverse variance weighted	7	-0.00115479	0.00114547	0.313388	0.998846	0.996606	1.00109
IL_13	migraine	Simple mode	7	0.000439635	0.00223893	0.850811	1.00044	0.996059	1.00484
IL_13	migraine	Weighted mode	7	0.000439635	0.00210908	0.841775	1.00044	0.996313	1.00458
IL_16	migraine	MR Egger	7	-0.000294079	0.0012808	0.827495	0.999706	0.997199	1.00222
IL_16	migraine	Weighted median	7	-0.000123408	0.00103814	0.905375	0.999877	0.997844	1.00191
IL_16	migraine	Inverse variance weighted	7	-0.000801215	0.000793284	0.312496	0.999199	0.997647	1.00075
IL_16	migraine	Simple mode	7	-0.000468717	0.00185002	0.80845	0.999531	0.995914	1.00316
IL_16	migraine	Weighted mode	7	0.00035962	0.0012913	0.789981	1.00036	0.997831	1.00289
IL_17	migraine	MR Egger	7	0.0017811	0.00360176	0.641906	1.00178	0.994736	1.00888
IL_17	migraine	Weighted median	7	-0.000307209	0.00179537	0.864136	0.999693	0.996181	1.00322
IL_17	migraine	Inverse variance weighted	7	-0.000397409	0.00146373	0.786004	0.999603	0.996739	1.00247
IL_17	migraine	Simple mode	7	-0.000482899	0.00250806	0.853672	0.999517	0.994616	1.00444
IL_17	migraine	Weighted mode	7	-0.000333285	0.00226872	0.888019	0.999667	0.995231	1.00412
IL_18	migraine	MR Egger	9	0.000636358	0.00272159	0.821817	1.00064	0.995313	1.00599
IL_18	migraine	Weighted median	9	0.00024684	0.00117189	0.833173	1.00025	0.997952	1.00255
IL_18	migraine	Inverse variance weighted	9	-0.000299453	0.000966297	0.756639	0.999701	0.997809	1.0016
IL_18	migraine	Simple mode	9	0.000645627	0.00176597	0.724146	1.00065	0.997188	1.00412
IL_18	migraine	Weighted mode	9	0.000528032	0.00189972	0.788097	1.00053	0.99681	1.00426
IP_10	migraine	MR Egger	9	-0.00174618	0.00372963	0.653877	0.998255	0.990985	1.00558
IP_10	migraine	Weighted median	9	-0.00161394	0.00147442	0.273681	0.998387	0.995506	1.00128
IP_10	migraine	Inverse variance weighted	9	-0.00123126	0.00106032	0.245555	0.998769	0.996696	1.00085
IP_10	migraine	Simple mode	9	-0.00315105	0.00240553	0.226585	0.996854	0.992165	1.00157
IP_10	migraine	Weighted mode	9	-0.00278278	0.00233256	0.267042	0.997221	0.992672	1.00179
M_CSF	migraine	MR Egger	7	-0.00219945	0.00208306	0.33935	0.997803	0.993737	1.00189
M_CSF	migraine	Weighted median	7	-0.000169534	0.00107706	0.874926	0.99983	0.997722	1.00194
M_CSF	migraine	Inverse variance weighted	7	0.000411516	0.000798196	0.606163	1.00041	0.998848	1.00198
M_CSF	migraine	Simple mode	7	-0.000750915	0.00176137	0.684743	0.999249	0.995806	1.00271
M_CSF	migraine	Weighted mode	7	-0.00081864	0.00140129	0.580368	0.999182	0.996441	1.00193
MCP_1_MCAF	migraine	MR Egger	12	-0.00502836	0.00445391	0.285264	0.994984	0.986336	1.00371
MCP_1_MCAF	migraine	Weighted median	12	5.79237e-05	0.00181549	0.974548	1.00006	0.996506	1.00362
MCP_1_MCAF	migraine	Inverse variance weighted	12	-0.00031226	0.00133646	0.815259	0.999688	0.997073	1.00231
MCP_1_MCAF	migraine	Simple mode	12	0.00133758	0.00292107	0.655931	1.00134	0.995622	1.00709
MCP_1_MCAF	migraine	Weighted mode	12	0.00121455	0.00278197	0.670862	1.00122	0.995771	1.00669
MCP_3	migraine	MR Egger	4	0.00457279	0.00331056	0.301274	1.00458	0.998086	1.01112
MCP_3	migraine	Weighted median	4	0.00180085	0.00109922	0.101359	1.0018	0.999646	1.00396
MCP_3	migraine	Inverse variance weighted	4	0.000646237	0.00137552	0.638489	1.00065	0.997952	1.00335
MCP_3	migraine	Simple mode	4	0.00199161	0.00135891	0.239008	1.00199	0.999328	1.00467
MCP_3	migraine	Weighted mode	4	0.0020915	0.00120532	0.181108	1.00209	0.999729	1.00446
MIF	migraine	MR Egger	7	-0.00957335	0.003487	0.0405291	0.990472	0.983726	0.997265
MIF	migraine	Weighted median	7	-0.000512944	0.00158322	0.745948	0.999487	0.99639	1.00259
MIF	migraine	Inverse variance weighted	7	-0.00209716	0.00154847	0.175628	0.997905	0.994881	1.00094
MIF	migraine	Simple mode	7	-0.000226232	0.00284342	0.939172	0.999774	0.994217	1.00536
MIF	migraine	Weighted mode	7	-0.000226232	0.00237655	0.927261	0.999774	0.995128	1.00444
MIG	migraine	MR Egger	10	0.000547867	0.00223337	0.812393	1.00055	0.996178	1.00494
MIG	migraine	Weighted median	10	-0.000867377	0.00120708	0.472403	0.999133	0.996772	1.0015
MIG	migraine	Inverse variance weighted	10	-0.000904174	0.000898826	0.31444	0.999096	0.997338	1.00086
MIG	migraine	Simple mode	10	-0.000540763	0.00206387	0.799209	0.999459	0.995425	1.00351
MIG	migraine	Weighted mode	10	-0.00126272	0.00188787	0.520369	0.998738	0.995049	1.00244
MIP_1A	migraine	MR Egger	5	0.00356641	0.00428698	0.466485	1.00357	0.995176	1.01204
MIP_1A	migraine	Weighted median	5	3.05584e-05	0.00179389	0.986409	1.00003	0.996521	1.00355
MIP_1A	migraine	Inverse variance weighted	5	0.000343671	0.00140794	0.807157	1.00034	0.997587	1.00311
MIP_1A	migraine	Simple mode	5	-0.000449129	0.002295	0.854385	0.999551	0.995065	1.00406
MIP_1A	migraine	Weighted mode	5	-0.000510994	0.00240189	0.841927	0.999489	0.994795	1.00421
MIP_1B	migraine	MR Egger	18	-0.001979	0.00421989	0.645418	0.998023	0.989802	1.00631
MIP_1B	migraine	Weighted median	18	0.00099685	0.00129466	0.441318	1.001	0.998461	1.00354
MIP_1B	migraine	Inverse variance weighted	18	-0.00128879	0.00122323	0.292068	0.998712	0.99632	1.00111
MIP_1B	migraine	Simple mode	18	0.00185615	0.00207007	0.382424	1.00186	0.997801	1.00593
MIP_1B	migraine	Weighted mode	18	0.00175384	0.00176562	0.33448	1.00176	0.998295	1.00523
PDGF_BB	migraine	MR Egger	9	0.00997718	0.00829672	0.268246	1.01003	0.993735	1.02659
PDGF_BB	migraine	Weighted median	9	0.000216026	0.0019644	0.912433	1.00022	0.996372	1.00407
PDGF_BB	migraine	Inverse variance weighted	9	0.000338145	0.00153006	0.825092	1.00034	0.997343	1.00334
PDGF_BB	migraine	Simple mode	9	0.000124737	0.00293911	0.967188	1.00012	0.99438	1.0059
PDGF_BB	migraine	Weighted mode	9	-0.000121309	0.00278334	0.966304	0.999879	0.994439	1.00535
RANTES	migraine	MR Egger	8	-0.00119233	0.0047475	0.810079	0.998808	0.989557	1.00815
RANTES	migraine	Weighted median	8	-9.94379e-05	0.00163303	0.951446	0.999901	0.996705	1.00311
RANTES	migraine	Inverse variance weighted	8	0.000996508	0.00160844	0.535553	1.001	0.997846	1.00416
RANTES	migraine	Simple mode	8	0.000395967	0.0026184	0.884064	1.0004	0.995275	1.00554
RANTES	migraine	Weighted mode	8	-0.000100074	0.00221399	0.96521	0.9999	0.99557	1.00425
SCF	migraine	MR Egger	8	-0.00150884	0.00343196	0.675589	0.998492	0.991798	1.00523
SCF	migraine	Weighted median	8	-0.000792812	0.00182568	0.664102	0.999208	0.995638	1.00279
SCF	migraine	Inverse variance weighted	8	-6.3006e-05	0.00139823	0.964058	0.999937	0.9972	1.00268
SCF	migraine	Simple mode	8	-0.00205885	0.00280826	0.487293	0.997943	0.992465	1.00345
SCF	migraine	Weighted mode	8	-0.0013624	0.00258436	0.614364	0.998639	0.993593	1.00371
SCGF_B	migraine	MR Egger	14	-0.00151119	0.00188068	0.437292	0.99849	0.994816	1.00218
SCGF_B	migraine	Weighted median	14	-0.00114584	0.00100888	0.256059	0.998855	0.996882	1.00083
SCGF_B	migraine	Inverse variance weighted	14	-0.000815219	0.00074289	0.272484	0.999185	0.997731	1.00064
SCGF_B	migraine	Simple mode	14	-0.00140408	0.00161692	0.40094	0.998597	0.995437	1.00177
SCGF_B	migraine	Weighted mode	14	-0.00135511	0.00145834	0.369711	0.998646	0.995795	1.0015
SDF_1A	migraine	MR Egger	5	0.00581905	0.0170126	0.754877	1.00584	0.97285	1.03994
SDF_1A	migraine	Weighted median	5	-0.00139757	0.00268156	0.602243	0.998603	0.993369	1.00387
SDF_1A	migraine	Inverse variance weighted	5	-0.000601589	0.00196459	0.759441	0.999399	0.995558	1.00325
SDF_1A	migraine	Simple mode	5	-0.00306632	0.00372651	0.456823	0.996938	0.989683	1.00425
SDF_1A	migraine	Weighted mode	5	-0.00301124	0.00391974	0.485197	0.996993	0.989363	1.00468
TNF_A	migraine	MR Egger	3	-0.00320209	0.00368587	0.54464	0.996803	0.989628	1.00403
TNF_A	migraine	Weighted median	3	0.000114947	0.00182784	0.949857	1.00011	0.996538	1.0037
TNF_A	migraine	Inverse variance weighted	3	-0.000168274	0.00150142	0.910762	0.999832	0.996894	1.00278
TNF_A	migraine	Simple mode	3	0.00139262	0.0026198	0.648154	1.00139	0.996265	1.00655
TNF_A	migraine	Weighted mode	3	-0.00183716	0.00192887	0.441388	0.998165	0.994398	1.00195
TNF_B	migraine	MR Egger	5	0.00196765	0.00156391	0.297348	1.00197	0.998903	1.00505
TNF_B	migraine	Weighted median	5	0.000547616	0.00102015	0.591407	1.00055	0.998549	1.00255
TNF_B	migraine	Inverse variance weighted	5	0.000312954	0.000853875	0.713984	1.00031	0.99864	1.00199
TNF_B	migraine	Simple mode	5	0.000549071	0.00134108	0.703204	1.00055	0.997923	1.00318
TNF_B	migraine	Weighted mode	5	0.000565265	0.0011484	0.648357	1.00057	0.998316	1.00282
TRAIL	migraine	MR Egger	14	-0.000620069	0.00128112	0.637094	0.99938	0.996874	1.00189
TRAIL	migraine	Weighted median	14	-0.000848603	0.000961713	0.377568	0.999152	0.99727	1.00104
TRAIL	migraine	Inverse variance weighted	14	-0.00071056	0.000889071	0.424165	0.99929	0.99755	1.00103
TRAIL	migraine	Simple mode	14	6.1693e-05	0.0017789	0.972861	1.00006	0.996581	1.00355
TRAIL	migraine	Weighted mode	14	-0.000634517	0.000919894	0.502466	0.999366	0.997565	1.00117
VEGF	migraine	MR Egger	14	0.0012686	0.00321235	0.699836	1.00127	0.994985	1.00759
VEGF	migraine	Weighted median	14	0.00244676	0.00150803	0.104698	1.00245	0.999491	1.00542
VEGF	migraine	Inverse variance weighted	14	0.000826844	0.00111798	0.459551	1.00083	0.998637	1.00302
VEGF	migraine	Simple mode	14	0.00282598	0.00244746	0.269015	1.00283	0.998031	1.00765
VEGF	migraine	Weighted mode	14	0.00271993	0.00204461	0.206288	1.00272	0.998713	1.00675

## Sheet: Cochran's Q test
exposure	outcome	method	Q	Q_df	Q_pval
B_NGF	migraine	MR Egger	6.82514	2	0.0329563
B_NGF	migraine	Inverse variance weighted	6.96458	3	0.0730354
CTACK	migraine	MR Egger	8.74648	3	0.0328585
CTACK	migraine	Inverse variance weighted	9.08009	4	0.0591284
EOTAXIN	migraine	MR Egger	16.579	15	0.344647
EOTAXIN	migraine	Inverse variance weighted	16.8336	16	0.396443
FGF_BASIC	migraine	MR Egger	6.32249	3	0.0969321
FGF_BASIC	migraine	Inverse variance weighted	6.32414	4	0.176214
G_CSF	migraine	MR Egger	2.16013	4	0.706336
G_CSF	migraine	Inverse variance weighted	2.52004	5	0.773473
GROA	migraine	MR Egger	1.05993	5	0.957589
GROA	migraine	Inverse variance weighted	8.19999	6	0.223815
HGF	migraine	MR Egger	8.49128	6	0.204274
HGF	migraine	Inverse variance weighted	12.346	7	0.0897403
IFN_G	migraine	MR Egger	17.1132	8	0.0289522
IFN_G	migraine	Inverse variance weighted	17.7571	9	0.0380983
IL_1B	migraine	MR Egger	0.762725	1	0.382477
IL_1B	migraine	Inverse variance weighted	1.35163	2	0.508742
IL_1RA	migraine	MR Egger	3.65054	7	0.819032
IL_1RA	migraine	Inverse variance weighted	3.88208	8	0.867602
IL_2	migraine	MR Egger	17.3352	5	0.00390606
IL_2	migraine	Inverse variance weighted	18.8087	6	0.00449926
IL_2RA	migraine	MR Egger	9.53014	3	0.0230129
IL_2RA	migraine	Inverse variance weighted	15.3121	4	0.00409582
IL_4	migraine	MR Egger	19.8359	8	0.0109752
IL_4	migraine	Inverse variance weighted	20.117	9	0.017204
IL_5	migraine	MR Egger	1.06004	4	0.90056
IL_5	migraine	Inverse variance weighted	1.14477	5	0.950065
IL_6	migraine	MR Egger	7.05828	8	0.530358
IL_6	migraine	Inverse variance weighted	7.73834	9	0.560715
IL_7	migraine	MR Egger	6.35159	9	0.704278
IL_7	migraine	Inverse variance weighted	7.91936	10	0.636714
IL_8	migraine	MR Egger	3.73973	4	0.442373
IL_8	migraine	Inverse variance weighted	7.09152	5	0.213923
IL_9	migraine	MR Egger	6.69584	4	0.152861
IL_9	migraine	Inverse variance weighted	9.52492	5	0.0898713
IL_10	migraine	MR Egger	16.8785	14	0.262713
IL_10	migraine	Inverse variance weighted	18.0847	15	0.258241
IL_12_P70	migraine	MR Egger	13.3942	12	0.341054
IL_12_P70	migraine	Inverse variance weighted	17.9292	13	0.160227
IL_13	migraine	MR Egger	1.07689	5	0.956129
IL_13	migraine	Inverse variance weighted	2.37716	6	0.881954
IL_16	migraine	MR Egger	6.41728	5	0.267705
IL_16	migraine	Inverse variance weighted	6.77411	6	0.342244
IL_17	migraine	MR Egger	1.72998	5	0.885101
IL_17	migraine	Inverse variance weighted	2.16819	6	0.903598
IL_18	migraine	MR Egger	4.38593	7	0.734406
IL_18	migraine	Inverse variance weighted	4.52122	8	0.807306
IP_10	migraine	MR Egger	8.18199	7	0.31682
IP_10	migraine	Inverse variance weighted	8.20653	8	0.41356
M_CSF	migraine	MR Egger	2.688	5	0.747953
M_CSF	migraine	Inverse variance weighted	4.52946	6	0.605413
MCP_1_MCAF	migraine	MR Egger	4.47991	10	0.923112
MCP_1_MCAF	migraine	Inverse variance weighted	5.71205	11	0.89187
MCP_3	migraine	MR Egger	4.63625	2	0.0984579
MCP_3	migraine	Inverse variance weighted	8.43824	3	0.0377719
MIF	migraine	MR Egger	5.42397	5	0.366354
MIF	migraine	Inverse variance weighted	11.0649	6	0.0863905
MIG	migraine	MR Egger	9.06185	8	0.337105
MIG	migraine	Inverse variance weighted	9.63963	9	0.380439
MIP_1A	migraine	MR Egger	0.546177	3	0.908635
MIP_1A	migraine	Inverse variance weighted	1.17963	4	0.881441
MIP_1B	migraine	MR Egger	31.363	16	0.0120893
MIP_1B	migraine	Inverse variance weighted	31.4206	17	0.0177432
PDGF_BB	migraine	MR Egger	2.33574	7	0.93895
PDGF_BB	migraine	Inverse variance weighted	3.73302	8	0.880373
RANTES	migraine	MR Egger	16.0873	6	0.0132931
RANTES	migraine	Inverse variance weighted	16.7414	7	0.019142
SCF	migraine	MR Egger	5.23825	6	0.513639
SCF	migraine	Inverse variance weighted	5.45106	7	0.605094
SCGF_B	migraine	MR Egger	8.35362	12	0.756922
SCGF_B	migraine	Inverse variance weighted	8.51589	13	0.808445
SDF_1A	migraine	MR Egger	3.90706	3	0.271677
SDF_1A	migraine	Inverse variance weighted	4.09576	4	0.393202
TNF_A	migraine	MR Egger	0.741914	1	0.389048
TNF_A	migraine	Inverse variance weighted	1.55418	2	0.459743
TNF_B	migraine	MR Egger	3.02269	3	0.388141
TNF_B	migraine	Inverse variance weighted	4.55473	4	0.336107
TRAIL	migraine	MR Egger	19.3969	12	0.0793892
TRAIL	migraine	Inverse variance weighted	19.4138	13	0.110823
VEGF	migraine	MR Egger	14.7391	12	0.256018
VEGF	migraine	Inverse variance weighted	14.7658	13	0.322202

## Sheet: Egger pleiotropy test
exposure	outcome	egger_intercept	se	pval
B_NGF	migraine	-0.000412766	0.00204201	0.858506
CTACK	migraine	-0.000257717	0.000761865	0.757449
EOTAXIN	migraine	0.000188208	0.000392156	0.638199
FGF_BASIC	migraine	-7.08832e-05	0.00253737	0.979468
G_CSF	migraine	-0.000221891	0.00036986	0.580882
GROA	migraine	-0.00113869	0.000426143	0.0442376
HGF	migraine	-0.000740451	0.000448655	0.149957
IFN_G	migraine	0.000273713	0.000498865	0.598206
IL_1B	migraine	-0.000503443	0.000656036	0.583304
IL_1RA	migraine	-0.000242468	0.000503898	0.645062
IL_2	migraine	0.000382224	0.000586308	0.54323
IL_2RA	migraine	-0.00121048	0.000897245	0.270092
IL_4	migraine	-0.000147091	0.000436833	0.74499
IL_5	migraine	0.000189001	0.000649286	0.785453
IL_6	migraine	-0.000263519	0.00031955	0.433464
IL_7	migraine	-0.000443045	0.000353841	0.242092
IL_8	migraine	-0.000575908	0.000314568	0.141098
IL_9	migraine	0.00116352	0.000895002	0.263445
IL_10	migraine	0.000379402	0.000379309	0.334167
IL_12_P70	migraine	0.000941333	0.000467004	0.0667897
IL_13	migraine	0.000571557	0.000501237	0.305823
IL_16	migraine	-0.00018614	0.000353021	0.620551
IL_17	migraine	-0.000334677	0.000505574	0.537273
IL_18	migraine	-0.000150912	0.000410298	0.723884
IP_10	migraine	8.12882e-05	0.000561016	0.888878
M_CSF	migraine	0.000735944	0.00054233	0.232824
MCP_1_MCAF	migraine	0.000541344	0.00048769	0.29297
MCP_3	migraine	-0.00113372	0.00088526	0.328758
MIF	migraine	0.00125366	0.000549767	0.0715064
MIG	migraine	-0.000340638	0.000476954	0.495414
MIP_1A	migraine	-0.000577314	0.000725362	0.484251
MIP_1B	migraine	8.45963e-05	0.000493637	0.866079
PDGF_BB	migraine	-0.000901403	0.000762567	0.275774
RANTES	migraine	0.000410512	0.000831124	0.638919
SCF	migraine	0.000199041	0.000431473	0.660829
SCGF_B	migraine	0.000131181	0.000325652	0.69416
SDF_1A	migraine	-0.000613221	0.00161099	0.728819
TNF_A	migraine	0.000616183	0.000683695	0.533034
TNF_B	migraine	-0.00053246	0.000431804	0.305349
TRAIL	migraine	-2.38732e-05	0.000233845	0.920372
VEGF	migraine	-6.12575e-05	0.000415256	0.885173
