# Supplementary material for: Exploring the causal relationship between inflammatory cytokines and migraine: a bidirectional, two-sample Mendelian randomization study
Source: Sci Rep. 2023 Nov 8;13:19394. doi: 10.1038/s41598-023-46797-3 (PMC10632361; doi:10.1038/s41598-023-46797-3)
Supplement: Supplementary file 2 — Supplementary Information 2. [file 41598_2023_46797_MOESM2_ESM.xlsx]

## Sheet: IV-migraine
exposure	Outcome	SNP	effect_allele.exposure	other_allele.exposure	beta.exposure	beta.outcome	chr.exposure	se.outcome	pval.outcome	se.exposure	pval.exposure	R2	F
migraine	B_NGF	rs10166942	C	T	-0.00339624	-0.0271	2	0.0323	0.4021	0.000441289	1.39991e-14	0.000127931	59.2309
migraine	B_NGF	rs10218452	G	A	0.00474129	-0.0125	1	0.0276	0.6512	0.000418095	8.30042e-30	0.000277718	128.6
migraine	B_NGF	rs11172113	C	T	-0.00397659	0.0142	12	0.0243	0.559	0.000355391	4.60045e-29	0.000270379	125.201
migraine	B_NGF	rs118103401	G	T	0.00446839	-0.0339	7	0.0335	0.3111	0.000570547	4.79954e-15	0.000132478	61.3363
migraine	B_NGF	rs12134493	A	C	0.00424732	-0.0423	1	0.0351	0.2286	0.000544588	6.20012e-15	0.000131377	60.8264
migraine	B_NGF	rs12338940	T	C	0.00202087	-0.0156	9	0.0244	0.5222	0.000362643	2.5e-08	6.70766e-05	31.0539
migraine	B_NGF	rs12684144	C	T	0.00363327	-0.0262	9	0.0287	0.3628	0.000415412	2.19989e-18	0.000165214	76.4954
migraine	B_NGF	rs2160875	T	C	-0.00210461	0.0168	12	0.0241	0.4863	0.000351777	2.19999e-09	7.73137e-05	35.7937
migraine	B_NGF	rs4668251	G	C	0.00213201	-0.0229	2	0.0273	0.4018	0.000386056	3.29997e-08	6.58766e-05	30.4983
migraine	B_NGF	rs62519933	G	A	-0.00224756	0.0359	8	0.0261	0.1692	0.000398407	1.7e-08	6.87418e-05	31.8249
migraine	B_NGF	rs6700679	T	C	-0.00249126	0.0108	1	0.0241	0.6537	0.000367899	1.29987e-11	9.90421e-05	45.8542
migraine	B_NGF	rs74809038	G	A	0.00339671	0.0036	6	0.0378	0.9246	0.000483565	2.19989e-12	0.000106572	49.3407
migraine	B_NGF	rs903808	C	T	-0.00216518	-0.0343	11	0.0246	0.1627	0.000365673	3.2e-09	7.57271e-05	35.0591
migraine	B_NGF	rs9349379	G	A	-0.0031929	-0.0315	6	0.024	0.1888	0.000356228	3.19963e-19	0.000173509	80.3365
migraine	B_NGF	rs9486715	C	A	0.00366273	0.0023	6	0.0256	0.9292	0.000374684	1.39991e-22	0.000206382	95.5603
migraine	CTACK	rs10166942	C	T	-0.00339624	0.0004	2	0.0319	0.9911	0.000441289	1.39991e-14	0.000127931	59.2309
migraine	CTACK	rs10218452	G	A	0.00474129	0.0246	1	0.027	0.3625	0.000418095	8.30042e-30	0.000277718	128.6
migraine	CTACK	rs11172113	C	T	-0.00397659	-0.0295	12	0.0238	0.216	0.000355391	4.60045e-29	0.000270379	125.201
migraine	CTACK	rs118103401	G	T	0.00446839	0.0321	7	0.0328	0.3271	0.000570547	4.79954e-15	0.000132478	61.3363
migraine	CTACK	rs12134493	A	C	0.00424732	-0.0464	1	0.0343	0.1766	0.000544588	6.20012e-15	0.000131377	60.8264
migraine	CTACK	rs12338940	T	C	0.00202087	-0.017	9	0.024	0.4782	0.000362643	2.5e-08	6.70766e-05	31.0539
migraine	CTACK	rs12684144	C	T	0.00363327	-0.0313	9	0.0284	0.27	0.000415412	2.19989e-18	0.000165214	76.4954
migraine	CTACK	rs2160875	T	C	-0.00210461	0.021	12	0.0237	0.3753	0.000351777	2.19999e-09	7.73137e-05	35.7937
migraine	CTACK	rs4668251	G	C	0.00213201	-0.0618	2	0.0268	0.02112	0.000386056	3.29997e-08	6.58766e-05	30.4983
migraine	CTACK	rs62519933	G	A	-0.00224756	-0.0156	8	0.0256	0.5432	0.000398407	1.7e-08	6.87418e-05	31.8249
migraine	CTACK	rs6700679	T	C	-0.00249126	-0.0442	1	0.0237	0.06255	0.000367899	1.29987e-11	9.90421e-05	45.8542
migraine	CTACK	rs74809038	G	A	0.00339671	-0.0235	6	0.0372	0.5283	0.000483565	2.19989e-12	0.000106572	49.3407
migraine	CTACK	rs903808	C	T	-0.00216518	-0.0002	11	0.0241	0.9924	0.000365673	3.2e-09	7.57271e-05	35.0591
migraine	CTACK	rs9349379	G	A	-0.0031929	-0.0556	6	0.0236	0.01844	0.000356228	3.19963e-19	0.000173509	80.3365
migraine	CTACK	rs9486715	C	A	0.00366273	-0.009	6	0.0251	0.7207	0.000374684	1.39991e-22	0.000206382	95.5603
migraine	EOTAXIN	rs10166942	C	T	-0.00339624	0.0036	2	0.0216	0.8663	0.000441289	1.39991e-14	0.000127931	59.2309
migraine	EOTAXIN	rs10218452	G	A	0.00474129	0.0101	1	0.0181	0.5768	0.000418095	8.30042e-30	0.000277718	128.6
migraine	EOTAXIN	rs11172113	C	T	-0.00397659	0.0197	12	0.0159	0.2172	0.000355391	4.60045e-29	0.000270379	125.201
migraine	EOTAXIN	rs118103401	G	T	0.00446839	-0.0018	7	0.0223	0.9348	0.000570547	4.79954e-15	0.000132478	61.3363
migraine	EOTAXIN	rs12134493	A	C	0.00424732	-0.0161	1	0.023	0.4834	0.000544588	6.20012e-15	0.000131377	60.8264
migraine	EOTAXIN	rs12338940	T	C	0.00202087	0.0032	9	0.0161	0.8408	0.000362643	2.5e-08	6.70766e-05	31.0539
migraine	EOTAXIN	rs12684144	C	T	0.00363327	0.0005	9	0.0191	0.9785	0.000415412	2.19989e-18	0.000165214	76.4954
migraine	EOTAXIN	rs2160875	T	C	-0.00210461	0.0017	12	0.0158	0.9164	0.000351777	2.19999e-09	7.73137e-05	35.7937
migraine	EOTAXIN	rs4668251	G	C	0.00213201	0.0056	2	0.0183	0.7607	0.000386056	3.29997e-08	6.58766e-05	30.4983
migraine	EOTAXIN	rs62519933	G	A	-0.00224756	0.0221	8	0.0172	0.1991	0.000398407	1.7e-08	6.87418e-05	31.8249
migraine	EOTAXIN	rs6700679	T	C	-0.00249126	0.017	1	0.0159	0.2846	0.000367899	1.29987e-11	9.90421e-05	45.8542
migraine	EOTAXIN	rs74809038	G	A	0.00339671	0.0222	6	0.0248	0.3691	0.000483565	2.19989e-12	0.000106572	49.3407
migraine	EOTAXIN	rs903808	C	T	-0.00216518	0.0099	11	0.0163	0.5419	0.000365673	3.2e-09	7.57271e-05	35.0591
migraine	EOTAXIN	rs9349379	G	A	-0.0031929	-0.0108	6	0.0159	0.4949	0.000356228	3.19963e-19	0.000173509	80.3365
migraine	EOTAXIN	rs9486715	C	A	0.00366273	-0.0003	6	0.0169	0.9871	0.000374684	1.39991e-22	0.000206382	95.5603
migraine	FGF_BASIC	rs10166942	C	T	-0.00339624	-0.0122	2	0.0223	0.5851	0.000441289	1.39991e-14	0.000127931	59.2309
migraine	FGF_BASIC	rs10218452	G	A	0.00474129	0.0139	1	0.0188	0.459	0.000418095	8.30042e-30	0.000277718	128.6
migraine	FGF_BASIC	rs11172113	C	T	-0.00397659	0.0087	12	0.0165	0.5996	0.000355391	4.60045e-29	0.000270379	125.201
migraine	FGF_BASIC	rs118103401	G	T	0.00446839	-0.0252	7	0.023	0.2747	0.000570547	4.79954e-15	0.000132478	61.3363
migraine	FGF_BASIC	rs12134493	A	C	0.00424732	-0.0308	1	0.0237	0.193	0.000544588	6.20012e-15	0.000131377	60.8264
migraine	FGF_BASIC	rs12338940	T	C	0.00202087	0.0067	9	0.0166	0.6859	0.000362643	2.5e-08	6.70766e-05	31.0539
migraine	FGF_BASIC	rs12684144	C	T	0.00363327	0.0029	9	0.0197	0.8835	0.000415412	2.19989e-18	0.000165214	76.4954
migraine	FGF_BASIC	rs2160875	T	C	-0.00210461	0.0217	12	0.0164	0.1863	0.000351777	2.19999e-09	7.73137e-05	35.7937
migraine	FGF_BASIC	rs4668251	G	C	0.00213201	0.0078	2	0.0189	0.6821	0.000386056	3.29997e-08	6.58766e-05	30.4983
migraine	FGF_BASIC	rs62519933	G	A	-0.00224756	-0.0098	8	0.0178	0.5822	0.000398407	1.7e-08	6.87418e-05	31.8249
migraine	FGF_BASIC	rs6700679	T	C	-0.00249126	0.0115	1	0.0164	0.484	0.000367899	1.29987e-11	9.90421e-05	45.8542
migraine	FGF_BASIC	rs74809038	G	A	0.00339671	-0.0078	6	0.0256	0.7621	0.000483565	2.19989e-12	0.000106572	49.3407
migraine	FGF_BASIC	rs903808	C	T	-0.00216518	-0.0138	11	0.0169	0.4142	0.000365673	3.2e-09	7.57271e-05	35.0591
migraine	FGF_BASIC	rs9349379	G	A	-0.0031929	-0.0073	6	0.0165	0.6584	0.000356228	3.19963e-19	0.000173509	80.3365
migraine	FGF_BASIC	rs9486715	C	A	0.00366273	-0.0219	6	0.0175	0.2123	0.000374684	1.39991e-22	0.000206382	95.5603
migraine	G_CSF	rs10166942	C	T	-0.00339624	-0.0179	2	0.0219	0.412	0.000441289	1.39991e-14	0.000127931	59.2309
migraine	G_CSF	rs10218452	G	A	0.00474129	0.0031	1	0.0183	0.8659	0.000418095	8.30042e-30	0.000277718	128.6
migraine	G_CSF	rs11172113	C	T	-0.00397659	0.0123	12	0.0162	0.448	0.000355391	4.60045e-29	0.000270379	125.201
migraine	G_CSF	rs118103401	G	T	0.00446839	-0.0343	7	0.0226	0.1287	0.000570547	4.79954e-15	0.000132478	61.3363
migraine	G_CSF	rs12134493	A	C	0.00424732	-0.0204	1	0.0232	0.3795	0.000544588	6.20012e-15	0.000131377	60.8264
migraine	G_CSF	rs12338940	T	C	0.00202087	0.004	9	0.0162	0.8076	0.000362643	2.5e-08	6.70766e-05	31.0539
migraine	G_CSF	rs12684144	C	T	0.00363327	0.0026	9	0.0192	0.8928	0.000415412	2.19989e-18	0.000165214	76.4954
migraine	G_CSF	rs2160875	T	C	-0.00210461	0.0292	12	0.016	0.06876	0.000351777	2.19999e-09	7.73137e-05	35.7937
migraine	G_CSF	rs4668251	G	C	0.00213201	-0.0055	2	0.0186	0.7682	0.000386056	3.29997e-08	6.58766e-05	30.4983
migraine	G_CSF	rs62519933	G	A	-0.00224756	-0.0074	8	0.0174	0.6699	0.000398407	1.7e-08	6.87418e-05	31.8249
migraine	G_CSF	rs6700679	T	C	-0.00249126	0.0206	1	0.0161	0.2022	0.000367899	1.29987e-11	9.90421e-05	45.8542
migraine	G_CSF	rs74809038	G	A	0.00339671	-0.0212	6	0.0251	0.3998	0.000483565	2.19989e-12	0.000106572	49.3407
migraine	G_CSF	rs903808	C	T	-0.00216518	0.0128	11	0.0166	0.439	0.000365673	3.2e-09	7.57271e-05	35.0591
migraine	G_CSF	rs9349379	G	A	-0.0031929	-0.0151	6	0.0161	0.3476	0.000356228	3.19963e-19	0.000173509	80.3365
migraine	G_CSF	rs9486715	C	A	0.00366273	-0.0035	6	0.0171	0.8371	0.000374684	1.39991e-22	0.000206382	95.5603
migraine	GROA	rs10166942	C	T	-0.00339624	0.0538	2	0.0323	0.09553	0.000441289	1.39991e-14	0.000127931	59.2309
migraine	GROA	rs10218452	G	A	0.00474129	-0.0241	1	0.0275	0.3799	0.000418095	8.30042e-30	0.000277718	128.6
migraine	GROA	rs11172113	C	T	-0.00397659	0.0242	12	0.0242	0.3181	0.000355391	4.60045e-29	0.000270379	125.201
migraine	GROA	rs118103401	G	T	0.00446839	-0.0712	7	0.0335	0.03372	0.000570547	4.79954e-15	0.000132478	61.3363
migraine	GROA	rs12134493	A	C	0.00424732	-0.0118	1	0.0349	0.7346	0.000544588	6.20012e-15	0.000131377	60.8264
migraine	GROA	rs12338940	T	C	0.00202087	-0.0428	9	0.0244	0.07941	0.000362643	2.5e-08	6.70766e-05	31.0539
migraine	GROA	rs12684144	C	T	0.00363327	-0.0591	9	0.0289	0.04052	0.000415412	2.19989e-18	0.000165214	76.4954
migraine	GROA	rs2160875	T	C	-0.00210461	0.0198	12	0.0241	0.4127	0.000351777	2.19999e-09	7.73137e-05	35.7937
migraine	GROA	rs4668251	G	C	0.00213201	0.0076	2	0.0272	0.7813	0.000386056	3.29997e-08	6.58766e-05	30.4983
migraine	GROA	rs62519933	G	A	-0.00224756	-0.0295	8	0.026	0.2576	0.000398407	1.7e-08	6.87418e-05	31.8249
migraine	GROA	rs6700679	T	C	-0.00249126	-0.0114	1	0.0241	0.6355	0.000367899	1.29987e-11	9.90421e-05	45.8542
migraine	GROA	rs74809038	G	A	0.00339671	0.0064	6	0.038	0.8661	0.000483565	2.19989e-12	0.000106572	49.3407
migraine	GROA	rs903808	C	T	-0.00216518	-0.0338	11	0.0245	0.1684	0.000365673	3.2e-09	7.57271e-05	35.0591
migraine	GROA	rs9349379	G	A	-0.0031929	-0.0445	6	0.0239	0.06328	0.000356228	3.19963e-19	0.000173509	80.3365
migraine	GROA	rs9486715	C	A	0.00366273	0.0214	6	0.0255	0.4003	0.000374684	1.39991e-22	0.000206382	95.5603
migraine	HGF	rs10166942	C	T	-0.00339624	0.0177	2	0.0214	0.4095	0.000441289	1.39991e-14	0.000127931	59.2309
migraine	HGF	rs10218452	G	A	0.00474129	0.0048	1	0.018	0.7908	0.000418095	8.30042e-30	0.000277718	128.6
migraine	HGF	rs11172113	C	T	-0.00397659	0.0188	12	0.0158	0.2335	0.000355391	4.60045e-29	0.000270379	125.201
migraine	HGF	rs118103401	G	T	0.00446839	0.0187	7	0.0221	0.3958	0.000570547	4.79954e-15	0.000132478	61.3363
migraine	HGF	rs12134493	A	C	0.00424732	0.0049	1	0.0228	0.8299	0.000544588	6.20012e-15	0.000131377	60.8264
migraine	HGF	rs12338940	T	C	0.00202087	-0.0037	9	0.0159	0.8141	0.000362643	2.5e-08	6.70766e-05	31.0539
migraine	HGF	rs12684144	C	T	0.00363327	-0.0179	9	0.0188	0.3429	0.000415412	2.19989e-18	0.000165214	76.4954
migraine	HGF	rs2160875	T	C	-0.00210461	-0.0002	12	0.0157	0.9887	0.000351777	2.19999e-09	7.73137e-05	35.7937
migraine	HGF	rs4668251	G	C	0.00213201	-0.0081	2	0.0181	0.6532	0.000386056	3.29997e-08	6.58766e-05	30.4983
migraine	HGF	rs62519933	G	A	-0.00224756	0.0008	8	0.0171	0.9619	0.000398407	1.7e-08	6.87418e-05	31.8249
migraine	HGF	rs6700679	T	C	-0.00249126	-0.0175	1	0.0158	0.2676	0.000367899	1.29987e-11	9.90421e-05	45.8542
migraine	HGF	rs74809038	G	A	0.00339671	-0.0298	6	0.0245	0.2249	0.000483565	2.19989e-12	0.000106572	49.3407
migraine	HGF	rs903808	C	T	-0.00216518	0.0021	11	0.0162	0.8944	0.000365673	3.2e-09	7.57271e-05	35.0591
migraine	HGF	rs9349379	G	A	-0.0031929	0.0134	6	0.0157	0.3953	0.000356228	3.19963e-19	0.000173509	80.3365
migraine	HGF	rs9486715	C	A	0.00366273	-0.0054	6	0.0168	0.7459	0.000374684	1.39991e-22	0.000206382	95.5603
migraine	IFN_G	rs10166942	C	T	-0.00339624	0.0037	2	0.0222	0.8664	0.000441289	1.39991e-14	0.000127931	59.2309
migraine	IFN_G	rs10218452	G	A	0.00474129	0.0241	1	0.0186	0.1954	0.000418095	8.30042e-30	0.000277718	128.6
migraine	IFN_G	rs11172113	C	T	-0.00397659	0.0008	12	0.0164	0.959	0.000355391	4.60045e-29	0.000270379	125.201
migraine	IFN_G	rs118103401	G	T	0.00446839	-0.0546	7	0.0229	0.01713	0.000570547	4.79954e-15	0.000132478	61.3363
migraine	IFN_G	rs12134493	A	C	0.00424732	-0.0211	1	0.0236	0.371	0.000544588	6.20012e-15	0.000131377	60.8264
migraine	IFN_G	rs12338940	T	C	0.00202087	-0.0087	9	0.0165	0.5971	0.000362643	2.5e-08	6.70766e-05	31.0539
migraine	IFN_G	rs12684144	C	T	0.00363327	-0.0256	9	0.0196	0.1902	0.000415412	2.19989e-18	0.000165214	76.4954
migraine	IFN_G	rs2160875	T	C	-0.00210461	0.0231	12	0.0163	0.1564	0.000351777	2.19999e-09	7.73137e-05	35.7937
migraine	IFN_G	rs4668251	G	C	0.00213201	0.0083	2	0.0188	0.6606	0.000386056	3.29997e-08	6.58766e-05	30.4983
migraine	IFN_G	rs62519933	G	A	-0.00224756	-0.0184	8	0.0177	0.2974	0.000398407	1.7e-08	6.87418e-05	31.8249
migraine	IFN_G	rs6700679	T	C	-0.00249126	0.0178	1	0.0164	0.2779	0.000367899	1.29987e-11	9.90421e-05	45.8542
migraine	IFN_G	rs74809038	G	A	0.00339671	0.0234	6	0.0254	0.3578	0.000483565	2.19989e-12	0.000106572	49.3407
migraine	IFN_G	rs903808	C	T	-0.00216518	-0.0106	11	0.0168	0.5285	0.000365673	3.2e-09	7.57271e-05	35.0591
migraine	IFN_G	rs9349379	G	A	-0.0031929	0.0083	6	0.0163	0.6124	0.000356228	3.19963e-19	0.000173509	80.3365
migraine	IFN_G	rs9486715	C	A	0.00366273	-0.0101	6	0.0174	0.561	0.000374684	1.39991e-22	0.000206382	95.5603
migraine	IL_1B	rs10166942	C	T	-0.00339624	-0.0057	2	0.0334	0.8642	0.000441289	1.39991e-14	0.000127931	59.2309
migraine	IL_1B	rs10218452	G	A	0.00474129	0.0012	1	0.0283	0.9666	0.000418095	8.30042e-30	0.000277718	128.6
migraine	IL_1B	rs11172113	C	T	-0.00397659	0.0216	12	0.025	0.3868	0.000355391	4.60045e-29	0.000270379	125.201
migraine	IL_1B	rs118103401	G	T	0.00446839	-0.0525	7	0.0344	0.1271	0.000570547	4.79954e-15	0.000132478	61.3363
migraine	IL_1B	rs12134493	A	C	0.00424732	-0.0012	1	0.036	0.9734	0.000544588	6.20012e-15	0.000131377	60.8264
migraine	IL_1B	rs12338940	T	C	0.00202087	0.0545	9	0.0252	0.03051	0.000362643	2.5e-08	6.70766e-05	31.0539
migraine	IL_1B	rs12684144	C	T	0.00363327	-0.0608	9	0.0297	0.04068	0.000415412	2.19989e-18	0.000165214	76.4954
migraine	IL_1B	rs2160875	T	C	-0.00210461	0.0394	12	0.0249	0.1142	0.000351777	2.19999e-09	7.73137e-05	35.7937
migraine	IL_1B	rs4668251	G	C	0.00213201	-0.0044	2	0.0282	0.8745	0.000386056	3.29997e-08	6.58766e-05	30.4983
migraine	IL_1B	rs62519933	G	A	-0.00224756	-0.0016	8	0.027	0.954	0.000398407	1.7e-08	6.87418e-05	31.8249
migraine	IL_1B	rs6700679	T	C	-0.00249126	0.056	1	0.025	0.02515	0.000367899	1.29987e-11	9.90421e-05	45.8542
migraine	IL_1B	rs74809038	G	A	0.00339671	-0.0209	6	0.039	0.5921	0.000483565	2.19989e-12	0.000106572	49.3407
migraine	IL_1B	rs903808	C	T	-0.00216518	0.0125	11	0.0253	0.6199	0.000365673	3.2e-09	7.57271e-05	35.0591
migraine	IL_1B	rs9349379	G	A	-0.0031929	-0.0261	6	0.0247	0.2919	0.000356228	3.19963e-19	0.000173509	80.3365
migraine	IL_1B	rs9486715	C	A	0.00366273	-0.0387	6	0.0263	0.1409	0.000374684	1.39991e-22	0.000206382	95.5603
migraine	IL_1RA	rs10166942	C	T	-0.00339624	0.0409	2	0.0318	0.1987	0.000441289	1.39991e-14	0.000127931	59.2309
migraine	IL_1RA	rs10218452	G	A	0.00474129	0.0043	1	0.0271	0.8744	0.000418095	8.30042e-30	0.000277718	128.6
migraine	IL_1RA	rs11172113	C	T	-0.00397659	0.0215	12	0.0239	0.3672	0.000355391	4.60045e-29	0.000270379	125.201
migraine	IL_1RA	rs118103401	G	T	0.00446839	-0.0777	7	0.0329	0.0182	0.000570547	4.79954e-15	0.000132478	61.3363
migraine	IL_1RA	rs12134493	A	C	0.00424732	0.0306	1	0.0343	0.3735	0.000544588	6.20012e-15	0.000131377	60.8264
migraine	IL_1RA	rs12338940	T	C	0.00202087	0.0335	9	0.024	0.1628	0.000362643	2.5e-08	6.70766e-05	31.0539
migraine	IL_1RA	rs12684144	C	T	0.00363327	-0.0448	9	0.0284	0.1148	0.000415412	2.19989e-18	0.000165214	76.4954
migraine	IL_1RA	rs2160875	T	C	-0.00210461	0.0097	12	0.0237	0.683	0.000351777	2.19999e-09	7.73137e-05	35.7937
migraine	IL_1RA	rs4668251	G	C	0.00213201	0.0097	2	0.0268	0.717	0.000386056	3.29997e-08	6.58766e-05	30.4983
migraine	IL_1RA	rs62519933	G	A	-0.00224756	-0.01	8	0.0256	0.697	0.000398407	1.7e-08	6.87418e-05	31.8249
migraine	IL_1RA	rs6700679	T	C	-0.00249126	0.0318	1	0.0237	0.1799	0.000367899	1.29987e-11	9.90421e-05	45.8542
migraine	IL_1RA	rs74809038	G	A	0.00339671	-0.0135	6	0.0372	0.7158	0.000483565	2.19989e-12	0.000106572	49.3407
migraine	IL_1RA	rs903808	C	T	-0.00216518	-0.0329	11	0.0242	0.1726	0.000365673	3.2e-09	7.57271e-05	35.0591
migraine	IL_1RA	rs9349379	G	A	-0.0031929	-0.0257	6	0.0237	0.2772	0.000356228	3.19963e-19	0.000173509	80.3365
migraine	IL_1RA	rs9486715	C	A	0.00366273	-0.0299	6	0.0251	0.2335	0.000374684	1.39991e-22	0.000206382	95.5603
migraine	IL_2	rs10166942	C	T	-0.00339624	0.0002	2	0.0325	0.9956	0.000441289	1.39991e-14	0.000127931	59.2309
migraine	IL_2	rs10218452	G	A	0.00474129	-0.0382	1	0.0277	0.1681	0.000418095	8.30042e-30	0.000277718	128.6
migraine	IL_2	rs11172113	C	T	-0.00397659	0.0406	12	0.0244	0.09552	0.000355391	4.60045e-29	0.000270379	125.201
migraine	IL_2	rs118103401	G	T	0.00446839	-0.0578	7	0.0337	0.08618	0.000570547	4.79954e-15	0.000132478	61.3363
migraine	IL_2	rs12134493	A	C	0.00424732	0.0325	1	0.0351	0.3545	0.000544588	6.20012e-15	0.000131377	60.8264
migraine	IL_2	rs12338940	T	C	0.00202087	0.0325	9	0.0244	0.1828	0.000362643	2.5e-08	6.70766e-05	31.0539
migraine	IL_2	rs12684144	C	T	0.00363327	-0.0307	9	0.029	0.2898	0.000415412	2.19989e-18	0.000165214	76.4954
migraine	IL_2	rs2160875	T	C	-0.00210461	0.0266	12	0.0242	0.27	0.000351777	2.19999e-09	7.73137e-05	35.7937
migraine	IL_2	rs4668251	G	C	0.00213201	0.0105	2	0.0274	0.7022	0.000386056	3.29997e-08	6.58766e-05	30.4983
migraine	IL_2	rs62519933	G	A	-0.00224756	-0.0118	8	0.0262	0.6531	0.000398407	1.7e-08	6.87418e-05	31.8249
migraine	IL_2	rs6700679	T	C	-0.00249126	0.0365	1	0.0243	0.132	0.000367899	1.29987e-11	9.90421e-05	45.8542
migraine	IL_2	rs74809038	G	A	0.00339671	-0.0133	6	0.038	0.7253	0.000483565	2.19989e-12	0.000106572	49.3407
migraine	IL_2	rs903808	C	T	-0.00216518	-0.0207	11	0.0246	0.4009	0.000365673	3.2e-09	7.57271e-05	35.0591
migraine	IL_2	rs9349379	G	A	-0.0031929	-0.0032	6	0.0242	0.894	0.000356228	3.19963e-19	0.000173509	80.3365
migraine	IL_2	rs9486715	C	A	0.00366273	-0.025	6	0.0256	0.3287	0.000374684	1.39991e-22	0.000206382	95.5603
migraine	IL_2RA	rs10166942	C	T	-0.00339624	-0.0047	2	0.0317	0.8811	0.000441289	1.39991e-14	0.000127931	59.2309
migraine	IL_2RA	rs10218452	G	A	0.00474129	-0.0097	1	0.027	0.7179	0.000418095	8.30042e-30	0.000277718	128.6
migraine	IL_2RA	rs11172113	C	T	-0.00397659	0.0271	12	0.0237	0.2536	0.000355391	4.60045e-29	0.000270379	125.201
migraine	IL_2RA	rs118103401	G	T	0.00446839	-0.0429	7	0.0326	0.189	0.000570547	4.79954e-15	0.000132478	61.3363
migraine	IL_2RA	rs12134493	A	C	0.00424732	-0.0136	1	0.0342	0.6904	0.000544588	6.20012e-15	0.000131377	60.8264
migraine	IL_2RA	rs12338940	T	C	0.00202087	-0.0152	9	0.0239	0.5255	0.000362643	2.5e-08	6.70766e-05	31.0539
migraine	IL_2RA	rs12684144	C	T	0.00363327	-0.0059	9	0.0283	0.8345	0.000415412	2.19989e-18	0.000165214	76.4954
migraine	IL_2RA	rs2160875	T	C	-0.00210461	-0.0074	12	0.0236	0.7524	0.000351777	2.19999e-09	7.73137e-05	35.7937
migraine	IL_2RA	rs4668251	G	C	0.00213201	-0.0376	2	0.0267	0.1591	0.000386056	3.29997e-08	6.58766e-05	30.4983
migraine	IL_2RA	rs62519933	G	A	-0.00224756	0.0292	8	0.0255	0.2511	0.000398407	1.7e-08	6.87418e-05	31.8249
migraine	IL_2RA	rs6700679	T	C	-0.00249126	0.0032	1	0.0236	0.8933	0.000367899	1.29987e-11	9.90421e-05	45.8542
migraine	IL_2RA	rs74809038	G	A	0.00339671	0.001	6	0.0371	0.9781	0.000483565	2.19989e-12	0.000106572	49.3407
migraine	IL_2RA	rs903808	C	T	-0.00216518	-0.0227	11	0.024	0.3442	0.000365673	3.2e-09	7.57271e-05	35.0591
migraine	IL_2RA	rs9349379	G	A	-0.0031929	-0.0111	6	0.0235	0.637	0.000356228	3.19963e-19	0.000173509	80.3365
migraine	IL_2RA	rs9486715	C	A	0.00366273	-0.0157	6	0.025	0.53	0.000374684	1.39991e-22	0.000206382	95.5603
migraine	IL_4	rs10166942	C	T	-0.00339624	-0.001	2	0.0217	0.9625	0.000441289	1.39991e-14	0.000127931	59.2309
migraine	IL_4	rs10218452	G	A	0.00474129	0.0031	1	0.0182	0.8645	0.000418095	8.30042e-30	0.000277718	128.6
migraine	IL_4	rs11172113	C	T	-0.00397659	-0.0038	12	0.016	0.8136	0.000355391	4.60045e-29	0.000270379	125.201
migraine	IL_4	rs118103401	G	T	0.00446839	-0.0379	7	0.0223	0.08914	0.000570547	4.79954e-15	0.000132478	61.3363
migraine	IL_4	rs12134493	A	C	0.00424732	-0.0053	1	0.023	0.8168	0.000544588	6.20012e-15	0.000131377	60.8264
migraine	IL_4	rs12338940	T	C	0.00202087	-0.0027	9	0.0161	0.8644	0.000362643	2.5e-08	6.70766e-05	31.0539
migraine	IL_4	rs12684144	C	T	0.00363327	-0.0205	9	0.0191	0.2812	0.000415412	2.19989e-18	0.000165214	76.4954
migraine	IL_4	rs2160875	T	C	-0.00210461	0.0342	12	0.0159	0.03111	0.000351777	2.19999e-09	7.73137e-05	35.7937
migraine	IL_4	rs4668251	G	C	0.00213201	-0.0015	2	0.0183	0.9337	0.000386056	3.29997e-08	6.58766e-05	30.4983
migraine	IL_4	rs62519933	G	A	-0.00224756	0.0056	8	0.0173	0.7476	0.000398407	1.7e-08	6.87418e-05	31.8249
migraine	IL_4	rs6700679	T	C	-0.00249126	0.0313	1	0.016	0.05007	0.000367899	1.29987e-11	9.90421e-05	45.8542
migraine	IL_4	rs74809038	G	A	0.00339671	-0.014	6	0.0248	0.5727	0.000483565	2.19989e-12	0.000106572	49.3407
migraine	IL_4	rs903808	C	T	-0.00216518	-0.0015	11	0.0164	0.9288	0.000365673	3.2e-09	7.57271e-05	35.0591
migraine	IL_4	rs9349379	G	A	-0.0031929	0.0038	6	0.0159	0.8118	0.000356228	3.19963e-19	0.000173509	80.3365
migraine	IL_4	rs9486715	C	A	0.00366273	0.0017	6	0.017	0.9225	0.000374684	1.39991e-22	0.000206382	95.5603
migraine	IL_5	rs10166942	C	T	-0.00339624	-0.0015	2	0.033	0.9628	0.000441289	1.39991e-14	0.000127931	59.2309
migraine	IL_5	rs10218452	G	A	0.00474129	0.0104	1	0.0281	0.7103	0.000418095	8.30042e-30	0.000277718	128.6
migraine	IL_5	rs11172113	C	T	-0.00397659	-0.008	12	0.0249	0.7478	0.000355391	4.60045e-29	0.000270379	125.201
migraine	IL_5	rs118103401	G	T	0.00446839	-0.0424	7	0.0341	0.2142	0.000570547	4.79954e-15	0.000132478	61.3363
migraine	IL_5	rs12134493	A	C	0.00424732	0.0229	1	0.0357	0.521	0.000544588	6.20012e-15	0.000131377	60.8264
migraine	IL_5	rs12338940	T	C	0.00202087	0.0139	9	0.0249	0.5763	0.000362643	2.5e-08	6.70766e-05	31.0539
migraine	IL_5	rs12684144	C	T	0.00363327	-0.0458	9	0.0294	0.1189	0.000415412	2.19989e-18	0.000165214	76.4954
migraine	IL_5	rs2160875	T	C	-0.00210461	0.0115	12	0.0247	0.6424	0.000351777	2.19999e-09	7.73137e-05	35.7937
migraine	IL_5	rs4668251	G	C	0.00213201	0.0042	2	0.0279	0.8789	0.000386056	3.29997e-08	6.58766e-05	30.4983
migraine	IL_5	rs62519933	G	A	-0.00224756	-0.0363	8	0.0266	0.1724	0.000398407	1.7e-08	6.87418e-05	31.8249
migraine	IL_5	rs6700679	T	C	-0.00249126	0.0256	1	0.0247	0.3005	0.000367899	1.29987e-11	9.90421e-05	45.8542
migraine	IL_5	rs74809038	G	A	0.00339671	-0.0143	6	0.0389	0.7129	0.000483565	2.19989e-12	0.000106572	49.3407
migraine	IL_5	rs903808	C	T	-0.00216518	-0.0304	11	0.025	0.2241	0.000365673	3.2e-09	7.57271e-05	35.0591
migraine	IL_5	rs9349379	G	A	-0.0031929	-0.025	6	0.0245	0.3078	0.000356228	3.19963e-19	0.000173509	80.3365
migraine	IL_5	rs9486715	C	A	0.00366273	-0.0167	6	0.026	0.5219	0.000374684	1.39991e-22	0.000206382	95.5603
migraine	IL_6	rs10166942	C	T	-0.00339624	0.0048	2	0.0215	0.8245	0.000441289	1.39991e-14	0.000127931	59.2309
migraine	IL_6	rs10218452	G	A	0.00474129	0.0254	1	0.0181	0.1613	0.000418095	8.30042e-30	0.000277718	128.6
migraine	IL_6	rs11172113	C	T	-0.00397659	0.014	12	0.0159	0.3781	0.000355391	4.60045e-29	0.000270379	125.201
migraine	IL_6	rs118103401	G	T	0.00446839	-0.0343	7	0.0222	0.1223	0.000570547	4.79954e-15	0.000132478	61.3363
migraine	IL_6	rs12134493	A	C	0.00424732	-0.0219	1	0.0229	0.3385	0.000544588	6.20012e-15	0.000131377	60.8264
migraine	IL_6	rs12338940	T	C	0.00202087	-0.0213	9	0.016	0.1836	0.000362643	2.5e-08	6.70766e-05	31.0539
migraine	IL_6	rs12684144	C	T	0.00363327	-0.0065	9	0.019	0.7334	0.000415412	2.19989e-18	0.000165214	76.4954
migraine	IL_6	rs2160875	T	C	-0.00210461	0.0303	12	0.0158	0.05542	0.000351777	2.19999e-09	7.73137e-05	35.7937
migraine	IL_6	rs4668251	G	C	0.00213201	0.0221	2	0.0183	0.2255	0.000386056	3.29997e-08	6.58766e-05	30.4983
migraine	IL_6	rs62519933	G	A	-0.00224756	-0.0059	8	0.0172	0.731	0.000398407	1.7e-08	6.87418e-05	31.8249
migraine	IL_6	rs6700679	T	C	-0.00249126	0.0279	1	0.0159	0.07901	0.000367899	1.29987e-11	9.90421e-05	45.8542
migraine	IL_6	rs74809038	G	A	0.00339671	-0.0134	6	0.0247	0.5862	0.000483565	2.19989e-12	0.000106572	49.3407
migraine	IL_6	rs903808	C	T	-0.00216518	-0.0048	11	0.0163	0.7698	0.000365673	3.2e-09	7.57271e-05	35.0591
migraine	IL_6	rs9349379	G	A	-0.0031929	-0.0034	6	0.0158	0.8305	0.000356228	3.19963e-19	0.000173509	80.3365
migraine	IL_6	rs9486715	C	A	0.00366273	-0.0089	6	0.0169	0.5995	0.000374684	1.39991e-22	0.000206382	95.5603
migraine	IL_7	rs10166942	C	T	-0.00339624	-0.0229	2	0.0329	0.4862	0.000441289	1.39991e-14	0.000127931	59.2309
migraine	IL_7	rs10218452	G	A	0.00474129	0.003	1	0.0279	0.9143	0.000418095	8.30042e-30	0.000277718	128.6
migraine	IL_7	rs11172113	C	T	-0.00397659	0.0152	12	0.0246	0.5348	0.000355391	4.60045e-29	0.000270379	125.201
migraine	IL_7	rs118103401	G	T	0.00446839	-0.0441	7	0.0341	0.1963	0.000570547	4.79954e-15	0.000132478	61.3363
migraine	IL_7	rs12134493	A	C	0.00424732	-0.0044	1	0.0355	0.9022	0.000544588	6.20012e-15	0.000131377	60.8264
migraine	IL_7	rs12338940	T	C	0.00202087	0.0136	9	0.0247	0.5818	0.000362643	2.5e-08	6.70766e-05	31.0539
migraine	IL_7	rs12684144	C	T	0.00363327	-0.0709	9	0.0293	0.01561	0.000415412	2.19989e-18	0.000165214	76.4954
migraine	IL_7	rs2160875	T	C	-0.00210461	-0.0143	12	0.0244	0.5581	0.000351777	2.19999e-09	7.73137e-05	35.7937
migraine	IL_7	rs4668251	G	C	0.00213201	-0.0174	2	0.0277	0.5305	0.000386056	3.29997e-08	6.58766e-05	30.4983
migraine	IL_7	rs62519933	G	A	-0.00224756	-0.024	8	0.0265	0.366	0.000398407	1.7e-08	6.87418e-05	31.8249
migraine	IL_7	rs6700679	T	C	-0.00249126	0.0143	1	0.0245	0.5593	0.000367899	1.29987e-11	9.90421e-05	45.8542
migraine	IL_7	rs74809038	G	A	0.00339671	-0.0105	6	0.0385	0.7842	0.000483565	2.19989e-12	0.000106572	49.3407
migraine	IL_7	rs903808	C	T	-0.00216518	-0.0398	11	0.0249	0.11	0.000365673	3.2e-09	7.57271e-05	35.0591
migraine	IL_7	rs9349379	G	A	-0.0031929	-0.0165	6	0.0244	0.5003	0.000356228	3.19963e-19	0.000173509	80.3365
migraine	IL_7	rs9486715	C	A	0.00366273	-0.0418	6	0.0259	0.106	0.000374684	1.39991e-22	0.000206382	95.5603
migraine	IL_8	rs10166942	C	T	-0.00339624	-0.0262	2	0.0323	0.4171	0.000441289	1.39991e-14	0.000127931	59.2309
migraine	IL_8	rs10218452	G	A	0.00474129	-0.0038	1	0.0275	0.8913	0.000418095	8.30042e-30	0.000277718	128.6
migraine	IL_8	rs11172113	C	T	-0.00397659	0.0244	12	0.0241	0.3114	0.000355391	4.60045e-29	0.000270379	125.201
migraine	IL_8	rs118103401	G	T	0.00446839	-0.0519	7	0.0333	0.1194	0.000570547	4.79954e-15	0.000132478	61.3363
migraine	IL_8	rs12134493	A	C	0.00424732	0.0015	1	0.0349	0.9665	0.000544588	6.20012e-15	0.000131377	60.8264
migraine	IL_8	rs12338940	T	C	0.00202087	0.0443	9	0.0243	0.06815	0.000362643	2.5e-08	6.70766e-05	31.0539
migraine	IL_8	rs12684144	C	T	0.00363327	-0.0183	9	0.0288	0.5246	0.000415412	2.19989e-18	0.000165214	76.4954
migraine	IL_8	rs2160875	T	C	-0.00210461	0.0233	12	0.024	0.3324	0.000351777	2.19999e-09	7.73137e-05	35.7937
migraine	IL_8	rs4668251	G	C	0.00213201	-0.0268	2	0.0272	0.3244	0.000386056	3.29997e-08	6.58766e-05	30.4983
migraine	IL_8	rs62519933	G	A	-0.00224756	-0.0141	8	0.026	0.5881	0.000398407	1.7e-08	6.87418e-05	31.8249
migraine	IL_8	rs6700679	T	C	-0.00249126	0.0233	1	0.0241	0.3349	0.000367899	1.29987e-11	9.90421e-05	45.8542
migraine	IL_8	rs74809038	G	A	0.00339671	-0.0071	6	0.038	0.8517	0.000483565	2.19989e-12	0.000106572	49.3407
migraine	IL_8	rs903808	C	T	-0.00216518	-0.0462	11	0.0244	0.05888	0.000365673	3.2e-09	7.57271e-05	35.0591
migraine	IL_8	rs9349379	G	A	-0.0031929	0.0029	6	0.0239	0.9028	0.000356228	3.19963e-19	0.000173509	80.3365
migraine	IL_8	rs9486715	C	A	0.00366273	0.0011	6	0.0254	0.966	0.000374684	1.39991e-22	0.000206382	95.5603
migraine	IL_9	rs10166942	C	T	-0.00339624	0.0215	2	0.0318	0.4983	0.000441289	1.39991e-14	0.000127931	59.2309
migraine	IL_9	rs10218452	G	A	0.00474129	0.0191	1	0.027	0.4805	0.000418095	8.30042e-30	0.000277718	128.6
migraine	IL_9	rs11172113	C	T	-0.00397659	0.0094	12	0.0239	0.6945	0.000355391	4.60045e-29	0.000270379	125.201
migraine	IL_9	rs118103401	G	T	0.00446839	-0.0456	7	0.0329	0.1655	0.000570547	4.79954e-15	0.000132478	61.3363
migraine	IL_9	rs12134493	A	C	0.00424732	-0.0104	1	0.0343	0.7609	0.000544588	6.20012e-15	0.000131377	60.8264
migraine	IL_9	rs12338940	T	C	0.00202087	0.0204	9	0.024	0.3965	0.000362643	2.5e-08	6.70766e-05	31.0539
migraine	IL_9	rs12684144	C	T	0.00363327	-0.0091	9	0.0285	0.7489	0.000415412	2.19989e-18	0.000165214	76.4954
migraine	IL_9	rs2160875	T	C	-0.00210461	0.0096	12	0.0237	0.6854	0.000351777	2.19999e-09	7.73137e-05	35.7937
migraine	IL_9	rs4668251	G	C	0.00213201	0.0238	2	0.0268	0.3746	0.000386056	3.29997e-08	6.58766e-05	30.4983
migraine	IL_9	rs62519933	G	A	-0.00224756	-0.0111	8	0.0256	0.6657	0.000398407	1.7e-08	6.87418e-05	31.8249
migraine	IL_9	rs6700679	T	C	-0.00249126	0.0235	1	0.0237	0.3221	0.000367899	1.29987e-11	9.90421e-05	45.8542
migraine	IL_9	rs74809038	G	A	0.00339671	-0.0238	6	0.0372	0.522	0.000483565	2.19989e-12	0.000106572	49.3407
migraine	IL_9	rs903808	C	T	-0.00216518	-0.019	11	0.0241	0.4322	0.000365673	3.2e-09	7.57271e-05	35.0591
migraine	IL_9	rs9349379	G	A	-0.0031929	0.002	6	0.0237	0.9311	0.000356228	3.19963e-19	0.000173509	80.3365
migraine	IL_9	rs9486715	C	A	0.00366273	-0.0347	6	0.0251	0.166	0.000374684	1.39991e-22	0.000206382	95.5603
migraine	IL_10	rs10166942	C	T	-0.00339624	0.0068	2	0.0222	0.7594	0.000441289	1.39991e-14	0.000127931	59.2309
migraine	IL_10	rs10218452	G	A	0.00474129	0.0219	1	0.0187	0.2408	0.000418095	8.30042e-30	0.000277718	128.6
migraine	IL_10	rs11172113	C	T	-0.00397659	-0.0155	12	0.0164	0.3446	0.000355391	4.60045e-29	0.000270379	125.201
migraine	IL_10	rs118103401	G	T	0.00446839	-0.009	7	0.0228	0.6945	0.000570547	4.79954e-15	0.000132478	61.3363
migraine	IL_10	rs12134493	A	C	0.00424732	-0.0374	1	0.0236	0.1125	0.000544588	6.20012e-15	0.000131377	60.8264
migraine	IL_10	rs12338940	T	C	0.00202087	-0.0217	9	0.0165	0.187	0.000362643	2.5e-08	6.70766e-05	31.0539
migraine	IL_10	rs12684144	C	T	0.00363327	-0.0177	9	0.0196	0.3649	0.000415412	2.19989e-18	0.000165214	76.4954
migraine	IL_10	rs2160875	T	C	-0.00210461	0.0197	12	0.0163	0.2261	0.000351777	2.19999e-09	7.73137e-05	35.7937
migraine	IL_10	rs4668251	G	C	0.00213201	0.0161	2	0.0188	0.3907	0.000386056	3.29997e-08	6.58766e-05	30.4983
migraine	IL_10	rs62519933	G	A	-0.00224756	-0.0103	8	0.0177	0.562	0.000398407	1.7e-08	6.87418e-05	31.8249
migraine	IL_10	rs6700679	T	C	-0.00249126	-0.0051	1	0.0164	0.753	0.000367899	1.29987e-11	9.90421e-05	45.8542
migraine	IL_10	rs74809038	G	A	0.00339671	-0.0148	6	0.0255	0.5606	0.000483565	2.19989e-12	0.000106572	49.3407
migraine	IL_10	rs903808	C	T	-0.00216518	-0.023	11	0.0168	0.1711	0.000365673	3.2e-09	7.57271e-05	35.0591
migraine	IL_10	rs9349379	G	A	-0.0031929	-0.0049	6	0.0163	0.7623	0.000356228	3.19963e-19	0.000173509	80.3365
migraine	IL_10	rs9486715	C	A	0.00366273	-0.003	6	0.0174	0.8641	0.000374684	1.39991e-22	0.000206382	95.5603
migraine	IL_12_P70	rs10166942	C	T	-0.00339624	0.0048	2	0.0214	0.8243	0.000441289	1.39991e-14	0.000127931	59.2309
migraine	IL_12_P70	rs10218452	G	A	0.00474129	0.0266	1	0.018	0.14	0.000418095	8.30042e-30	0.000277718	128.6
migraine	IL_12_P70	rs11172113	C	T	-0.00397659	0.0142	12	0.0158	0.3701	0.000355391	4.60045e-29	0.000270379	125.201
migraine	IL_12_P70	rs118103401	G	T	0.00446839	-0.0258	7	0.0221	0.2431	0.000570547	4.79954e-15	0.000132478	61.3363
migraine	IL_12_P70	rs12134493	A	C	0.00424732	-0.0493	1	0.0228	0.03078	0.000544588	6.20012e-15	0.000131377	60.8264
migraine	IL_12_P70	rs12338940	T	C	0.00202087	0.003	9	0.016	0.8509	0.000362643	2.5e-08	6.70766e-05	31.0539
migraine	IL_12_P70	rs12684144	C	T	0.00363327	-0.0026	9	0.0189	0.8903	0.000415412	2.19989e-18	0.000165214	76.4954
migraine	IL_12_P70	rs2160875	T	C	-0.00210461	0.0116	12	0.0157	0.4621	0.000351777	2.19999e-09	7.73137e-05	35.7937
migraine	IL_12_P70	rs4668251	G	C	0.00213201	0.0093	2	0.0182	0.6093	0.000386056	3.29997e-08	6.58766e-05	30.4983
migraine	IL_12_P70	rs62519933	G	A	-0.00224756	-0.0155	8	0.0171	0.3631	0.000398407	1.7e-08	6.87418e-05	31.8249
migraine	IL_12_P70	rs6700679	T	C	-0.00249126	-0.0113	1	0.0158	0.473	0.000367899	1.29987e-11	9.90421e-05	45.8542
migraine	IL_12_P70	rs74809038	G	A	0.00339671	-0.0149	6	0.0246	0.5442	0.000483565	2.19989e-12	0.000106572	49.3407
migraine	IL_12_P70	rs903808	C	T	-0.00216518	-0.0206	11	0.0162	0.2028	0.000365673	3.2e-09	7.57271e-05	35.0591
migraine	IL_12_P70	rs9349379	G	A	-0.0031929	0.0006	6	0.0158	0.9689	0.000356228	3.19963e-19	0.000173509	80.3365
migraine	IL_12_P70	rs9486715	C	A	0.00366273	-0.0038	6	0.0168	0.8204	0.000374684	1.39991e-22	0.000206382	95.5603
migraine	IL_13	rs10166942	C	T	-0.00339624	-0.0195	2	0.0322	0.544	0.000441289	1.39991e-14	0.000127931	59.2309
migraine	IL_13	rs10218452	G	A	0.00474129	0.0309	1	0.0274	0.2587	0.000418095	8.30042e-30	0.000277718	128.6
migraine	IL_13	rs11172113	C	T	-0.00397659	0.011	12	0.0241	0.6481	0.000355391	4.60045e-29	0.000270379	125.201
migraine	IL_13	rs118103401	G	T	0.00446839	-0.0229	7	0.0333	0.492	0.000570547	4.79954e-15	0.000132478	61.3363
migraine	IL_13	rs12134493	A	C	0.00424732	-0.0263	1	0.0348	0.4498	0.000544588	6.20012e-15	0.000131377	60.8264
migraine	IL_13	rs12338940	T	C	0.00202087	0.0035	9	0.0242	0.8866	0.000362643	2.5e-08	6.70766e-05	31.0539
migraine	IL_13	rs12684144	C	T	0.00363327	-0.0201	9	0.0287	0.4848	0.000415412	2.19989e-18	0.000165214	76.4954
migraine	IL_13	rs2160875	T	C	-0.00210461	-0.0204	12	0.024	0.3944	0.000351777	2.19999e-09	7.73137e-05	35.7937
migraine	IL_13	rs4668251	G	C	0.00213201	-0.0067	2	0.0271	0.8035	0.000386056	3.29997e-08	6.58766e-05	30.4983
migraine	IL_13	rs62519933	G	A	-0.00224756	-0.0057	8	0.0259	0.8259	0.000398407	1.7e-08	6.87418e-05	31.8249
migraine	IL_13	rs6700679	T	C	-0.00249126	-0.0099	1	0.0241	0.6792	0.000367899	1.29987e-11	9.90421e-05	45.8542
migraine	IL_13	rs74809038	G	A	0.00339671	0.0015	6	0.0378	0.9682	0.000483565	2.19989e-12	0.000106572	49.3407
migraine	IL_13	rs903808	C	T	-0.00216518	-0.0688	11	0.0244	0.00483	0.000365673	3.2e-09	7.57271e-05	35.0591
migraine	IL_13	rs9349379	G	A	-0.0031929	0.0009	6	0.0239	0.9706	0.000356228	3.19963e-19	0.000173509	80.3365
migraine	IL_13	rs9486715	C	A	0.00366273	-0.0322	6	0.0254	0.2038	0.000374684	1.39991e-22	0.000206382	95.5603
migraine	IL_16	rs10166942	C	T	-0.00339624	-0.013	2	0.0325	0.6885	0.000441289	1.39991e-14	0.000127931	59.2309
migraine	IL_16	rs10218452	G	A	0.00474129	-0.0333	1	0.0276	0.229	0.000418095	8.30042e-30	0.000277718	128.6
migraine	IL_16	rs11172113	C	T	-0.00397659	0.0274	12	0.0244	0.2613	0.000355391	4.60045e-29	0.000270379	125.201
migraine	IL_16	rs118103401	G	T	0.00446839	-0.0314	7	0.0336	0.3491	0.000570547	4.79954e-15	0.000132478	61.3363
migraine	IL_16	rs12134493	A	C	0.00424732	-0.0306	1	0.0352	0.3859	0.000544588	6.20012e-15	0.000131377	60.8264
migraine	IL_16	rs12338940	T	C	0.00202087	0.018	9	0.0245	0.461	0.000362643	2.5e-08	6.70766e-05	31.0539
migraine	IL_16	rs12684144	C	T	0.00363327	-0.017	9	0.029	0.5579	0.000415412	2.19989e-18	0.000165214	76.4954
migraine	IL_16	rs2160875	T	C	-0.00210461	0.0251	12	0.0241	0.2977	0.000351777	2.19999e-09	7.73137e-05	35.7937
migraine	IL_16	rs4668251	G	C	0.00213201	-0.0187	2	0.0274	0.494	0.000386056	3.29997e-08	6.58766e-05	30.4983
migraine	IL_16	rs62519933	G	A	-0.00224756	-0.014	8	0.026	0.5895	0.000398407	1.7e-08	6.87418e-05	31.8249
migraine	IL_16	rs6700679	T	C	-0.00249126	0.0013	1	0.0242	0.9566	0.000367899	1.29987e-11	9.90421e-05	45.8542
migraine	IL_16	rs74809038	G	A	0.00339671	0.045	6	0.0382	0.2385	0.000483565	2.19989e-12	0.000106572	49.3407
migraine	IL_16	rs903808	C	T	-0.00216518	-0.0014	11	0.0247	0.9548	0.000365673	3.2e-09	7.57271e-05	35.0591
migraine	IL_16	rs9349379	G	A	-0.0031929	-0.0455	6	0.0241	0.05901	0.000356228	3.19963e-19	0.000173509	80.3365
migraine	IL_16	rs9486715	C	A	0.00366273	0.0226	6	0.0255	0.3751	0.000374684	1.39991e-22	0.000206382	95.5603
migraine	IL_17	rs12134493	A	C	0.00424732	-0.0324	1	0.0235	0.1676	0.000544588	6.20012e-15	0.000131377	60.8264
migraine	IL_17	rs12684144	C	T	0.00363327	-0.0146	9	0.0195	0.4544	0.000415412	2.19989e-18	0.000165214	76.4954
migraine	IL_17	rs4668251	G	C	0.00213201	0.0065	2	0.0187	0.7294	0.000386056	3.29997e-08	6.58766e-05	30.4983
migraine	IL_17	rs6700679	T	C	-0.00249126	0.0117	1	0.0163	0.4733	0.000367899	1.29987e-11	9.90421e-05	45.8542
migraine	IL_17	rs9349379	G	A	-0.0031929	-0.0124	6	0.0163	0.4457	0.000356228	3.19963e-19	0.000173509	80.3365
migraine	IL_18	rs10166942	C	T	-0.00339624	-0.0367	2	0.0318	0.2479	0.000441289	1.39991e-14	0.000127931	59.2309
migraine	IL_18	rs10218452	G	A	0.00474129	0.0486	1	0.0271	0.07288	0.000418095	8.30042e-30	0.000277718	128.6
migraine	IL_18	rs11172113	C	T	-0.00397659	0.0443	12	0.0239	0.06365	0.000355391	4.60045e-29	0.000270379	125.201
migraine	IL_18	rs118103401	G	T	0.00446839	0.0314	7	0.0329	0.3405	0.000570547	4.79954e-15	0.000132478	61.3363
migraine	IL_18	rs12134493	A	C	0.00424732	0.0118	1	0.0344	0.7311	0.000544588	6.20012e-15	0.000131377	60.8264
migraine	IL_18	rs12338940	T	C	0.00202087	-0.0145	9	0.024	0.5459	0.000362643	2.5e-08	6.70766e-05	31.0539
migraine	IL_18	rs12684144	C	T	0.00363327	0.0346	9	0.0284	0.2226	0.000415412	2.19989e-18	0.000165214	76.4954
migraine	IL_18	rs2160875	T	C	-0.00210461	0.0154	12	0.0237	0.5153	0.000351777	2.19999e-09	7.73137e-05	35.7937
migraine	IL_18	rs4668251	G	C	0.00213201	-0.047	2	0.0268	0.07933	0.000386056	3.29997e-08	6.58766e-05	30.4983
migraine	IL_18	rs62519933	G	A	-0.00224756	-0.0248	8	0.0256	0.3326	0.000398407	1.7e-08	6.87418e-05	31.8249
migraine	IL_18	rs6700679	T	C	-0.00249126	0.0091	1	0.0238	0.7015	0.000367899	1.29987e-11	9.90421e-05	45.8542
migraine	IL_18	rs74809038	G	A	0.00339671	-0.0117	6	0.0374	0.7538	0.000483565	2.19989e-12	0.000106572	49.3407
migraine	IL_18	rs903808	C	T	-0.00216518	-0.0388	11	0.0242	0.1083	0.000365673	3.2e-09	7.57271e-05	35.0591
migraine	IL_18	rs9349379	G	A	-0.0031929	0.0144	6	0.0236	0.5414	0.000356228	3.19963e-19	0.000173509	80.3365
migraine	IL_18	rs9486715	C	A	0.00366273	-0.0278	6	0.0251	0.2679	0.000374684	1.39991e-22	0.000206382	95.5603
migraine	IP_10	rs10166942	C	T	-0.00339624	-0.032	2	0.0316	0.3124	0.000441289	1.39991e-14	0.000127931	59.2309
migraine	IP_10	rs10218452	G	A	0.00474129	0.0192	1	0.0269	0.4759	0.000418095	8.30042e-30	0.000277718	128.6
migraine	IP_10	rs11172113	C	T	-0.00397659	0.0423	12	0.0237	0.07427	0.000355391	4.60045e-29	0.000270379	125.201
migraine	IP_10	rs118103401	G	T	0.00446839	-0.012	7	0.0326	0.712	0.000570547	4.79954e-15	0.000132478	61.3363
migraine	IP_10	rs12134493	A	C	0.00424732	-0.0642	1	0.0341	0.06001	0.000544588	6.20012e-15	0.000131377	60.8264
migraine	IP_10	rs12338940	T	C	0.00202087	-0.0009	9	0.0239	0.9686	0.000362643	2.5e-08	6.70766e-05	31.0539
migraine	IP_10	rs12684144	C	T	0.00363327	0.0083	9	0.0282	0.7683	0.000415412	2.19989e-18	0.000165214	76.4954
migraine	IP_10	rs2160875	T	C	-0.00210461	-0.0222	12	0.0235	0.3466	0.000351777	2.19999e-09	7.73137e-05	35.7937
migraine	IP_10	rs4668251	G	C	0.00213201	0.0145	2	0.0267	0.5861	0.000386056	3.29997e-08	6.58766e-05	30.4983
migraine	IP_10	rs62519933	G	A	-0.00224756	0.0081	8	0.0254	0.7488	0.000398407	1.7e-08	6.87418e-05	31.8249
migraine	IP_10	rs6700679	T	C	-0.00249126	0.0248	1	0.0236	0.2937	0.000367899	1.29987e-11	9.90421e-05	45.8542
migraine	IP_10	rs74809038	G	A	0.00339671	-0.0026	6	0.0371	0.9439	0.000483565	2.19989e-12	0.000106572	49.3407
migraine	IP_10	rs903808	C	T	-0.00216518	-0.0633	11	0.024	0.008238	0.000365673	3.2e-09	7.57271e-05	35.0591
migraine	IP_10	rs9349379	G	A	-0.0031929	-0.0042	6	0.0235	0.8564	0.000356228	3.19963e-19	0.000173509	80.3365
migraine	IP_10	rs9486715	C	A	0.00366273	-0.0155	6	0.0249	0.5339	0.000374684	1.39991e-22	0.000206382	95.5603
migraine	M_CSF	rs10166942	C	T	-0.00339624	-0.0121	2	0.038	0.7498	0.000441289	1.39991e-14	0.000127931	59.2309
migraine	M_CSF	rs10218452	G	A	0.00474129	-0.0228	1	0.033	0.4893	0.000418095	8.30042e-30	0.000277718	128.6
migraine	M_CSF	rs11172113	C	T	-0.00397659	-0.0067	12	0.0289	0.8173	0.000355391	4.60045e-29	0.000270379	125.201
migraine	M_CSF	rs118103401	G	T	0.00446839	-0.0094	7	0.0409	0.8175	0.000570547	4.79954e-15	0.000132478	61.3363
migraine	M_CSF	rs12134493	A	C	0.00424732	-0.0121	1	0.0413	0.7689	0.000544588	6.20012e-15	0.000131377	60.8264
migraine	M_CSF	rs12338940	T	C	0.00202087	0.0204	9	0.0288	0.4797	0.000362643	2.5e-08	6.70766e-05	31.0539
migraine	M_CSF	rs12684144	C	T	0.00363327	0.0403	9	0.0342	0.2388	0.000415412	2.19989e-18	0.000165214	76.4954
migraine	M_CSF	rs2160875	T	C	-0.00210461	0.0498	12	0.0286	0.08135	0.000351777	2.19999e-09	7.73137e-05	35.7937
migraine	M_CSF	rs4668251	G	C	0.00213201	-0.0637	2	0.0324	0.04902	0.000386056	3.29997e-08	6.58766e-05	30.4983
migraine	M_CSF	rs62519933	G	A	-0.00224756	0.0039	8	0.0309	0.8988	0.000398407	1.7e-08	6.87418e-05	31.8249
migraine	M_CSF	rs6700679	T	C	-0.00249126	0.0093	1	0.0285	0.7444	0.000367899	1.29987e-11	9.90421e-05	45.8542
migraine	M_CSF	rs74809038	G	A	0.00339671	-0.0436	6	0.0453	0.3351	0.000483565	2.19989e-12	0.000106572	49.3407
migraine	M_CSF	rs903808	C	T	-0.00216518	-0.0288	11	0.0292	0.3254	0.000365673	3.2e-09	7.57271e-05	35.0591
migraine	M_CSF	rs9349379	G	A	-0.0031929	-0.026	6	0.0287	0.3646	0.000356228	3.19963e-19	0.000173509	80.3365
migraine	M_CSF	rs9486715	C	A	0.00366273	-0.0276	6	0.0304	0.3627	0.000374684	1.39991e-22	0.000206382	95.5603
migraine	MCP_1_MCAF	rs10166942	C	T	-0.00339624	0.001	2	0.0214	0.9615	0.000441289	1.39991e-14	0.000127931	59.2309
migraine	MCP_1_MCAF	rs10218452	G	A	0.00474129	0.0083	1	0.018	0.6457	0.000418095	8.30042e-30	0.000277718	128.6
migraine	MCP_1_MCAF	rs11172113	C	T	-0.00397659	0.0128	12	0.0158	0.4184	0.000355391	4.60045e-29	0.000270379	125.201
migraine	MCP_1_MCAF	rs118103401	G	T	0.00446839	-0.029	7	0.0221	0.1893	0.000570547	4.79954e-15	0.000132478	61.3363
migraine	MCP_1_MCAF	rs12134493	A	C	0.00424732	0.0056	1	0.0228	0.8054	0.000544588	6.20012e-15	0.000131377	60.8264
migraine	MCP_1_MCAF	rs12338940	T	C	0.00202087	0.0251	9	0.0159	0.1158	0.000362643	2.5e-08	6.70766e-05	31.0539
migraine	MCP_1_MCAF	rs12684144	C	T	0.00363327	0.0024	9	0.0189	0.8977	0.000415412	2.19989e-18	0.000165214	76.4954
migraine	MCP_1_MCAF	rs2160875	T	C	-0.00210461	0.0053	12	0.0157	0.7374	0.000351777	2.19999e-09	7.73137e-05	35.7937
migraine	MCP_1_MCAF	rs4668251	G	C	0.00213201	-0.0037	2	0.0181	0.8383	0.000386056	3.29997e-08	6.58766e-05	30.4983
migraine	MCP_1_MCAF	rs62519933	G	A	-0.00224756	-0.0201	8	0.0171	0.2386	0.000398407	1.7e-08	6.87418e-05	31.8249
migraine	MCP_1_MCAF	rs6700679	T	C	-0.00249126	-0.0027	1	0.0158	0.8654	0.000367899	1.29987e-11	9.90421e-05	45.8542
migraine	MCP_1_MCAF	rs74809038	G	A	0.00339671	-0.0127	6	0.0246	0.6065	0.000483565	2.19989e-12	0.000106572	49.3407
migraine	MCP_1_MCAF	rs903808	C	T	-0.00216518	0.0028	11	0.0162	0.8614	0.000365673	3.2e-09	7.57271e-05	35.0591
migraine	MCP_1_MCAF	rs9349379	G	A	-0.0031929	-0.0249	6	0.0158	0.1139	0.000356228	3.19963e-19	0.000173509	80.3365
migraine	MCP_1_MCAF	rs9486715	C	A	0.00366273	0.0132	6	0.0168	0.4305	0.000374684	1.39991e-22	0.000206382	95.5603
migraine	MCP_3	rs10166942	C	T	-0.00339624	-0.0591	2	0.0587	0.3139	0.000441289	1.39991e-14	0.000127931	59.2309
migraine	MCP_3	rs10218452	G	A	0.00474129	-0.0036	1	0.0492	0.941	0.000418095	8.30042e-30	0.000277718	128.6
migraine	MCP_3	rs11172113	C	T	-0.00397659	-0.0015	12	0.0439	0.9729	0.000355391	4.60045e-29	0.000270379	125.201
migraine	MCP_3	rs118103401	G	T	0.00446839	-0.1599	7	0.0607	0.008416	0.000570547	4.79954e-15	0.000132478	61.3363
migraine	MCP_3	rs12134493	A	C	0.00424732	-0.0583	1	0.0611	0.3397	0.000544588	6.20012e-15	0.000131377	60.8264
migraine	MCP_3	rs12338940	T	C	0.00202087	0.0179	9	0.0431	0.6772	0.000362643	2.5e-08	6.70766e-05	31.0539
migraine	MCP_3	rs12684144	C	T	0.00363327	-0.0566	9	0.0514	0.271	0.000415412	2.19989e-18	0.000165214	76.4954
migraine	MCP_3	rs2160875	T	C	-0.00210461	-0.0242	12	0.0428	0.5722	0.000351777	2.19999e-09	7.73137e-05	35.7937
migraine	MCP_3	rs4668251	G	C	0.00213201	0.0226	2	0.0495	0.6483	0.000386056	3.29997e-08	6.58766e-05	30.4983
migraine	MCP_3	rs62519933	G	A	-0.00224756	-0.0872	8	0.0451	0.05313	0.000398407	1.7e-08	6.87418e-05	31.8249
migraine	MCP_3	rs6700679	T	C	-0.00249126	0.0314	1	0.0436	0.4711	0.000367899	1.29987e-11	9.90421e-05	45.8542
migraine	MCP_3	rs74809038	G	A	0.00339671	-0.0114	6	0.0653	0.8619	0.000483565	2.19989e-12	0.000106572	49.3407
migraine	MCP_3	rs903808	C	T	-0.00216518	-0.0363	11	0.0441	0.4101	0.000365673	3.2e-09	7.57271e-05	35.0591
migraine	MCP_3	rs9349379	G	A	-0.0031929	-0.0658	6	0.0431	0.1265	0.000356228	3.19963e-19	0.000173509	80.3365
migraine	MCP_3	rs9486715	C	A	0.00366273	0.0155	6	0.0458	0.7344	0.000374684	1.39991e-22	0.000206382	95.5603
migraine	MIF	rs10166942	C	T	-0.00339624	0.0437	2	0.0325	0.1782	0.000441289	1.39991e-14	0.000127931	59.2309
migraine	MIF	rs10218452	G	A	0.00474129	0.027	1	0.0276	0.327	0.000418095	8.30042e-30	0.000277718	128.6
migraine	MIF	rs11172113	C	T	-0.00397659	0.0202	12	0.0244	0.4073	0.000355391	4.60045e-29	0.000270379	125.201
migraine	MIF	rs118103401	G	T	0.00446839	0.0486	7	0.0334	0.1455	0.000570547	4.79954e-15	0.000132478	61.3363
migraine	MIF	rs12134493	A	C	0.00424732	0.0042	1	0.0352	0.905	0.000544588	6.20012e-15	0.000131377	60.8264
migraine	MIF	rs12338940	T	C	0.00202087	-0.0102	9	0.0246	0.6779	0.000362643	2.5e-08	6.70766e-05	31.0539
migraine	MIF	rs12684144	C	T	0.00363327	0.0017	9	0.0289	0.9518	0.000415412	2.19989e-18	0.000165214	76.4954
migraine	MIF	rs2160875	T	C	-0.00210461	0.0353	12	0.0241	0.1435	0.000351777	2.19999e-09	7.73137e-05	35.7937
migraine	MIF	rs4668251	G	C	0.00213201	-0.0111	2	0.0275	0.685	0.000386056	3.29997e-08	6.58766e-05	30.4983
migraine	MIF	rs62519933	G	A	-0.00224756	0.0041	8	0.0261	0.876	0.000398407	1.7e-08	6.87418e-05	31.8249
migraine	MIF	rs6700679	T	C	-0.00249126	-0.0273	1	0.0242	0.2607	0.000367899	1.29987e-11	9.90421e-05	45.8542
migraine	MIF	rs74809038	G	A	0.00339671	-0.0332	6	0.0381	0.3843	0.000483565	2.19989e-12	0.000106572	49.3407
migraine	MIF	rs903808	C	T	-0.00216518	-0.0649	11	0.0246	0.008414	0.000365673	3.2e-09	7.57271e-05	35.0591
migraine	MIF	rs9349379	G	A	-0.0031929	0.0266	6	0.0241	0.2697	0.000356228	3.19963e-19	0.000173509	80.3365
migraine	MIF	rs9486715	C	A	0.00366273	0.0012	6	0.0256	0.9623	0.000374684	1.39991e-22	0.000206382	95.5603
migraine	MIG	rs10166942	C	T	-0.00339624	-0.0675	2	0.0316	0.0326	0.000441289	1.39991e-14	0.000127931	59.2309
migraine	MIG	rs10218452	G	A	0.00474129	-0.0014	1	0.0269	0.9594	0.000418095	8.30042e-30	0.000277718	128.6
migraine	MIG	rs11172113	C	T	-0.00397659	0.0225	12	0.0237	0.3428	0.000355391	4.60045e-29	0.000270379	125.201
migraine	MIG	rs118103401	G	T	0.00446839	-0.011	7	0.0326	0.7364	0.000570547	4.79954e-15	0.000132478	61.3363
migraine	MIG	rs12134493	A	C	0.00424732	-0.0123	1	0.0341	0.7194	0.000544588	6.20012e-15	0.000131377	60.8264
migraine	MIG	rs12338940	T	C	0.00202087	-0.0071	9	0.0238	0.7662	0.000362643	2.5e-08	6.70766e-05	31.0539
migraine	MIG	rs12684144	C	T	0.00363327	-0.0112	9	0.0282	0.6906	0.000415412	2.19989e-18	0.000165214	76.4954
migraine	MIG	rs2160875	T	C	-0.00210461	-0.0341	12	0.0235	0.1466	0.000351777	2.19999e-09	7.73137e-05	35.7937
migraine	MIG	rs4668251	G	C	0.00213201	0.0003	2	0.0267	0.9916	0.000386056	3.29997e-08	6.58766e-05	30.4983
migraine	MIG	rs62519933	G	A	-0.00224756	0.0026	8	0.0254	0.9171	0.000398407	1.7e-08	6.87418e-05	31.8249
migraine	MIG	rs6700679	T	C	-0.00249126	0.021	1	0.0236	0.372	0.000367899	1.29987e-11	9.90421e-05	45.8542
migraine	MIG	rs74809038	G	A	0.00339671	-0.0226	6	0.037	0.5407	0.000483565	2.19989e-12	0.000106572	49.3407
migraine	MIG	rs903808	C	T	-0.00216518	-0.0111	11	0.0239	0.6438	0.000365673	3.2e-09	7.57271e-05	35.0591
migraine	MIG	rs9349379	G	A	-0.0031929	-0.0446	6	0.0234	0.0571	0.000356228	3.19963e-19	0.000173509	80.3365
migraine	MIG	rs9486715	C	A	0.00366273	-0.064	6	0.0249	0.01021	0.000374684	1.39991e-22	0.000206382	95.5603
migraine	MIP_1A	rs10166942	C	T	-0.00339624	-0.0486	2	0.0323	0.1325	0.000441289	1.39991e-14	0.000127931	59.2309
migraine	MIP_1A	rs10218452	G	A	0.00474129	0.0333	1	0.0275	0.2266	0.000418095	8.30042e-30	0.000277718	128.6
migraine	MIP_1A	rs11172113	C	T	-0.00397659	0.0107	12	0.0242	0.6586	0.000355391	4.60045e-29	0.000270379	125.201
migraine	MIP_1A	rs118103401	G	T	0.00446839	-0.032	7	0.0334	0.3372	0.000570547	4.79954e-15	0.000132478	61.3363
migraine	MIP_1A	rs12134493	A	C	0.00424732	0.0105	1	0.0349	0.7635	0.000544588	6.20012e-15	0.000131377	60.8264
migraine	MIP_1A	rs12338940	T	C	0.00202087	0.0286	9	0.0243	0.2392	0.000362643	2.5e-08	6.70766e-05	31.0539
migraine	MIP_1A	rs12684144	C	T	0.00363327	0.0007	9	0.0288	0.9805	0.000415412	2.19989e-18	0.000165214	76.4954
migraine	MIP_1A	rs2160875	T	C	-0.00210461	0.0077	12	0.024	0.7502	0.000351777	2.19999e-09	7.73137e-05	35.7937
migraine	MIP_1A	rs4668251	G	C	0.00213201	0.0082	2	0.0272	0.7625	0.000386056	3.29997e-08	6.58766e-05	30.4983
migraine	MIP_1A	rs62519933	G	A	-0.00224756	-0.0136	8	0.026	0.6007	0.000398407	1.7e-08	6.87418e-05	31.8249
migraine	MIP_1A	rs6700679	T	C	-0.00249126	0.0344	1	0.0241	0.1545	0.000367899	1.29987e-11	9.90421e-05	45.8542
migraine	MIP_1A	rs74809038	G	A	0.00339671	-0.0217	6	0.038	0.5683	0.000483565	2.19989e-12	0.000106572	49.3407
migraine	MIP_1A	rs903808	C	T	-0.00216518	-0.046	11	0.0245	0.06005	0.000365673	3.2e-09	7.57271e-05	35.0591
migraine	MIP_1A	rs9349379	G	A	-0.0031929	-0.0141	6	0.0239	0.555	0.000356228	3.19963e-19	0.000173509	80.3365
migraine	MIP_1A	rs9486715	C	A	0.00366273	0.0009	6	0.0255	0.9731	0.000374684	1.39991e-22	0.000206382	95.5603
migraine	MIP_1B	rs10166942	C	T	-0.00339624	-0.0218	2	0.0215	0.3089	0.000441289	1.39991e-14	0.000127931	59.2309
migraine	MIP_1B	rs10218452	G	A	0.00474129	0.009	1	0.018	0.6174	0.000418095	8.30042e-30	0.000277718	128.6
migraine	MIP_1B	rs11172113	C	T	-0.00397659	0.0226	12	0.0158	0.1535	0.000355391	4.60045e-29	0.000270379	125.201
migraine	MIP_1B	rs118103401	G	T	0.00446839	-0.0343	7	0.0221	0.1201	0.000570547	4.79954e-15	0.000132478	61.3363
migraine	MIP_1B	rs12134493	A	C	0.00424732	0.0079	1	0.0228	0.7278	0.000544588	6.20012e-15	0.000131377	60.8264
migraine	MIP_1B	rs12338940	T	C	0.00202087	0.0027	9	0.0159	0.8629	0.000362643	2.5e-08	6.70766e-05	31.0539
migraine	MIP_1B	rs12684144	C	T	0.00363327	0.0137	9	0.0189	0.4699	0.000415412	2.19989e-18	0.000165214	76.4954
migraine	MIP_1B	rs2160875	T	C	-0.00210461	0.0025	12	0.0157	0.8733	0.000351777	2.19999e-09	7.73137e-05	35.7937
migraine	MIP_1B	rs4668251	G	C	0.00213201	0.0182	2	0.0182	0.3174	0.000386056	3.29997e-08	6.58766e-05	30.4983
migraine	MIP_1B	rs62519933	G	A	-0.00224756	-0.0277	8	0.0171	0.1049	0.000398407	1.7e-08	6.87418e-05	31.8249
migraine	MIP_1B	rs6700679	T	C	-0.00249126	0.0164	1	0.0158	0.3001	0.000367899	1.29987e-11	9.90421e-05	45.8542
migraine	MIP_1B	rs74809038	G	A	0.00339671	-0.0417	6	0.0245	0.08895	0.000483565	2.19989e-12	0.000106572	49.3407
migraine	MIP_1B	rs903808	C	T	-0.00216518	-0.0362	11	0.0162	0.0253	0.000365673	3.2e-09	7.57271e-05	35.0591
migraine	MIP_1B	rs9349379	G	A	-0.0031929	-0.0109	6	0.0158	0.4901	0.000356228	3.19963e-19	0.000173509	80.3365
migraine	MIP_1B	rs9486715	C	A	0.00366273	0.029	6	0.0168	0.08417	0.000374684	1.39991e-22	0.000206382	95.5603
migraine	PDGF_BB	rs10166942	C	T	-0.00339624	0.0004	2	0.0214	0.9855	0.000441289	1.39991e-14	0.000127931	59.2309
migraine	PDGF_BB	rs10218452	G	A	0.00474129	-0.0124	1	0.018	0.4903	0.000418095	8.30042e-30	0.000277718	128.6
migraine	PDGF_BB	rs11172113	C	T	-0.00397659	-0.0166	12	0.0158	0.2939	0.000355391	4.60045e-29	0.000270379	125.201
migraine	PDGF_BB	rs118103401	G	T	0.00446839	-0.0158	7	0.0221	0.4735	0.000570547	4.79954e-15	0.000132478	61.3363
migraine	PDGF_BB	rs12134493	A	C	0.00424732	-0.0224	1	0.0228	0.3253	0.000544588	6.20012e-15	0.000131377	60.8264
migraine	PDGF_BB	rs12338940	T	C	0.00202087	0.0138	9	0.0159	0.3851	0.000362643	2.5e-08	6.70766e-05	31.0539
migraine	PDGF_BB	rs12684144	C	T	0.00363327	-0.0116	9	0.0189	0.5404	0.000415412	2.19989e-18	0.000165214	76.4954
migraine	PDGF_BB	rs2160875	T	C	-0.00210461	0.0225	12	0.0157	0.1515	0.000351777	2.19999e-09	7.73137e-05	35.7937
migraine	PDGF_BB	rs4668251	G	C	0.00213201	-0.0009	2	0.0181	0.9587	0.000386056	3.29997e-08	6.58766e-05	30.4983
migraine	PDGF_BB	rs62519933	G	A	-0.00224756	-0.0213	8	0.0171	0.2118	0.000398407	1.7e-08	6.87418e-05	31.8249
migraine	PDGF_BB	rs6700679	T	C	-0.00249126	0.0055	1	0.0158	0.7263	0.000367899	1.29987e-11	9.90421e-05	45.8542
migraine	PDGF_BB	rs74809038	G	A	0.00339671	-0.0138	6	0.0246	0.5753	0.000483565	2.19989e-12	0.000106572	49.3407
migraine	PDGF_BB	rs903808	C	T	-0.00216518	0.0042	11	0.0162	0.7954	0.000365673	3.2e-09	7.57271e-05	35.0591
migraine	PDGF_BB	rs9349379	G	A	-0.0031929	0.0097	6	0.0158	0.5394	0.000356228	3.19963e-19	0.000173509	80.3365
migraine	PDGF_BB	rs9486715	C	A	0.00366273	0.0011	6	0.0168	0.9492	0.000374684	1.39991e-22	0.000206382	95.5603
migraine	RANTES	rs10166942	C	T	-0.00339624	-0.0497	2	0.0327	0.1286	0.000441289	1.39991e-14	0.000127931	59.2309
migraine	RANTES	rs10218452	G	A	0.00474129	0.0094	1	0.028	0.736	0.000418095	8.30042e-30	0.000277718	128.6
migraine	RANTES	rs11172113	C	T	-0.00397659	-0.0024	12	0.0246	0.9219	0.000355391	4.60045e-29	0.000270379	125.201
migraine	RANTES	rs118103401	G	T	0.00446839	-0.0062	7	0.0339	0.8543	0.000570547	4.79954e-15	0.000132478	61.3363
migraine	RANTES	rs12134493	A	C	0.00424732	-0.0702	1	0.0356	0.04841	0.000544588	6.20012e-15	0.000131377	60.8264
migraine	RANTES	rs12338940	T	C	0.00202087	-0.0135	9	0.0248	0.5865	0.000362643	2.5e-08	6.70766e-05	31.0539
migraine	RANTES	rs12684144	C	T	0.00363327	-0.0146	9	0.0292	0.6174	0.000415412	2.19989e-18	0.000165214	76.4954
migraine	RANTES	rs2160875	T	C	-0.00210461	-0.0135	12	0.0245	0.5804	0.000351777	2.19999e-09	7.73137e-05	35.7937
migraine	RANTES	rs4668251	G	C	0.00213201	0.0414	2	0.0278	0.1359	0.000386056	3.29997e-08	6.58766e-05	30.4983
migraine	RANTES	rs62519933	G	A	-0.00224756	-0.0111	8	0.0263	0.6737	0.000398407	1.7e-08	6.87418e-05	31.8249
migraine	RANTES	rs6700679	T	C	-0.00249126	0.0537	1	0.0245	0.0282	0.000367899	1.29987e-11	9.90421e-05	45.8542
migraine	RANTES	rs74809038	G	A	0.00339671	0.0273	6	0.0383	0.4767	0.000483565	2.19989e-12	0.000106572	49.3407
migraine	RANTES	rs903808	C	T	-0.00216518	-0.0167	11	0.0249	0.5013	0.000365673	3.2e-09	7.57271e-05	35.0591
migraine	RANTES	rs9349379	G	A	-0.0031929	0.0278	6	0.0244	0.254	0.000356228	3.19963e-19	0.000173509	80.3365
migraine	RANTES	rs9486715	C	A	0.00366273	0.0102	6	0.026	0.6943	0.000374684	1.39991e-22	0.000206382	95.5603
migraine	SCF	rs10166942	C	T	-0.00339624	-0.0183	2	0.0214	0.3913	0.000441289	1.39991e-14	0.000127931	59.2309
migraine	SCF	rs10218452	G	A	0.00474129	0.0298	1	0.018	0.09654	0.000418095	8.30042e-30	0.000277718	128.6
migraine	SCF	rs11172113	C	T	-0.00397659	0.0246	12	0.0158	0.12	0.000355391	4.60045e-29	0.000270379	125.201
migraine	SCF	rs118103401	G	T	0.00446839	-0.0403	7	0.022	0.0679	0.000570547	4.79954e-15	0.000132478	61.3363
migraine	SCF	rs12134493	A	C	0.00424732	0.0052	1	0.0227	0.8177	0.000544588	6.20012e-15	0.000131377	60.8264
migraine	SCF	rs12338940	T	C	0.00202087	-0.0171	9	0.0159	0.283	0.000362643	2.5e-08	6.70766e-05	31.0539
migraine	SCF	rs12684144	C	T	0.00363327	-0.009	9	0.0188	0.6332	0.000415412	2.19989e-18	0.000165214	76.4954
migraine	SCF	rs2160875	T	C	-0.00210461	-0.0186	12	0.0157	0.2358	0.000351777	2.19999e-09	7.73137e-05	35.7937
migraine	SCF	rs4668251	G	C	0.00213201	-0.0165	2	0.0181	0.3633	0.000386056	3.29997e-08	6.58766e-05	30.4983
migraine	SCF	rs62519933	G	A	-0.00224756	-0.0211	8	0.017	0.2167	0.000398407	1.7e-08	6.87418e-05	31.8249
migraine	SCF	rs6700679	T	C	-0.00249126	0.0055	1	0.0158	0.7285	0.000367899	1.29987e-11	9.90421e-05	45.8542
migraine	SCF	rs74809038	G	A	0.00339671	0.002	6	0.0245	0.9337	0.000483565	2.19989e-12	0.000106572	49.3407
migraine	SCF	rs903808	C	T	-0.00216518	-0.009	11	0.0162	0.5767	0.000365673	3.2e-09	7.57271e-05	35.0591
migraine	SCF	rs9349379	G	A	-0.0031929	-0.0275	6	0.0157	0.08027	0.000356228	3.19963e-19	0.000173509	80.3365
migraine	SCF	rs9486715	C	A	0.00366273	0.0047	6	0.0168	0.7781	0.000374684	1.39991e-22	0.000206382	95.5603
migraine	SCGF_B	rs10166942	C	T	-0.00339624	0.0342	2	0.0316	0.2785	0.000441289	1.39991e-14	0.000127931	59.2309
migraine	SCGF_B	rs10218452	G	A	0.00474129	0.0235	1	0.0269	0.3835	0.000418095	8.30042e-30	0.000277718	128.6
migraine	SCGF_B	rs11172113	C	T	-0.00397659	-0.0075	12	0.0237	0.7501	0.000355391	4.60045e-29	0.000270379	125.201
migraine	SCGF_B	rs118103401	G	T	0.00446839	0.0232	7	0.0326	0.4768	0.000570547	4.79954e-15	0.000132478	61.3363
migraine	SCGF_B	rs12134493	A	C	0.00424732	-0.0364	1	0.0341	0.2856	0.000544588	6.20012e-15	0.000131377	60.8264
migraine	SCGF_B	rs12338940	T	C	0.00202087	0.0179	9	0.0239	0.4532	0.000362643	2.5e-08	6.70766e-05	31.0539
migraine	SCGF_B	rs12684144	C	T	0.00363327	0.0111	9	0.0282	0.6947	0.000415412	2.19989e-18	0.000165214	76.4954
migraine	SCGF_B	rs2160875	T	C	-0.00210461	0.0447	12	0.0235	0.05745	0.000351777	2.19999e-09	7.73137e-05	35.7937
migraine	SCGF_B	rs4668251	G	C	0.00213201	-0.0108	2	0.0267	0.6862	0.000386056	3.29997e-08	6.58766e-05	30.4983
migraine	SCGF_B	rs62519933	G	A	-0.00224756	0.0053	8	0.0254	0.8341	0.000398407	1.7e-08	6.87418e-05	31.8249
migraine	SCGF_B	rs6700679	T	C	-0.00249126	-0.0329	1	0.0236	0.1628	0.000367899	1.29987e-11	9.90421e-05	45.8542
migraine	SCGF_B	rs74809038	G	A	0.00339671	0.0406	6	0.037	0.2731	0.000483565	2.19989e-12	0.000106572	49.3407
migraine	SCGF_B	rs903808	C	T	-0.00216518	-0.0124	11	0.024	0.6046	0.000365673	3.2e-09	7.57271e-05	35.0591
migraine	SCGF_B	rs9349379	G	A	-0.0031929	-0.0102	6	0.0235	0.6624	0.000356228	3.19963e-19	0.000173509	80.3365
migraine	SCGF_B	rs9486715	C	A	0.00366273	-0.0251	6	0.0249	0.3146	0.000374684	1.39991e-22	0.000206382	95.5603
migraine	SDF_1A	rs10166942	C	T	-0.00339624	-0.0379	2	0.0222	0.08743	0.000441289	1.39991e-14	0.000127931	59.2309
migraine	SDF_1A	rs10218452	G	A	0.00474129	0.0131	1	0.0185	0.4809	0.000418095	8.30042e-30	0.000277718	128.6
migraine	SDF_1A	rs11172113	C	T	-0.00397659	-0.007	12	0.0163	0.6688	0.000355391	4.60045e-29	0.000270379	125.201
migraine	SDF_1A	rs118103401	G	T	0.00446839	-0.0351	7	0.0228	0.1239	0.000570547	4.79954e-15	0.000132478	61.3363
migraine	SDF_1A	rs12134493	A	C	0.00424732	-0.0157	1	0.0235	0.5049	0.000544588	6.20012e-15	0.000131377	60.8264
migraine	SDF_1A	rs12338940	T	C	0.00202087	-0.0117	9	0.0164	0.4746	0.000362643	2.5e-08	6.70766e-05	31.0539
migraine	SDF_1A	rs12684144	C	T	0.00363327	-0.0169	9	0.0196	0.3872	0.000415412	2.19989e-18	0.000165214	76.4954
migraine	SDF_1A	rs2160875	T	C	-0.00210461	0.0268	12	0.0162	0.09785	0.000351777	2.19999e-09	7.73137e-05	35.7937
migraine	SDF_1A	rs4668251	G	C	0.00213201	-0.0039	2	0.0187	0.8344	0.000386056	3.29997e-08	6.58766e-05	30.4983
migraine	SDF_1A	rs62519933	G	A	-0.00224756	0.0041	8	0.0176	0.815	0.000398407	1.7e-08	6.87418e-05	31.8249
migraine	SDF_1A	rs6700679	T	C	-0.00249126	0.0225	1	0.0163	0.1669	0.000367899	1.29987e-11	9.90421e-05	45.8542
migraine	SDF_1A	rs74809038	G	A	0.00339671	-0.0068	6	0.0253	0.7888	0.000483565	2.19989e-12	0.000106572	49.3407
migraine	SDF_1A	rs903808	C	T	-0.00216518	-0.009	11	0.0167	0.5883	0.000365673	3.2e-09	7.57271e-05	35.0591
migraine	SDF_1A	rs9349379	G	A	-0.0031929	0.0113	6	0.0163	0.4888	0.000356228	3.19963e-19	0.000173509	80.3365
migraine	SDF_1A	rs9486715	C	A	0.00366273	0.0207	6	0.0174	0.2338	0.000374684	1.39991e-22	0.000206382	95.5603
migraine	TNF_A	rs10166942	C	T	-0.00339624	0.0277	2	0.0326	0.3964	0.000441289	1.39991e-14	0.000127931	59.2309
migraine	TNF_A	rs10218452	G	A	0.00474129	0.0011	1	0.0277	0.9671	0.000418095	8.30042e-30	0.000277718	128.6
migraine	TNF_A	rs11172113	C	T	-0.00397659	0.036	12	0.0244	0.1401	0.000355391	4.60045e-29	0.000270379	125.201
migraine	TNF_A	rs118103401	G	T	0.00446839	-0.0639	7	0.0336	0.05739	0.000570547	4.79954e-15	0.000132478	61.3363
migraine	TNF_A	rs12134493	A	C	0.00424732	-0.0069	1	0.0351	0.8447	0.000544588	6.20012e-15	0.000131377	60.8264
migraine	TNF_A	rs12338940	T	C	0.00202087	0.0071	9	0.0245	0.7718	0.000362643	2.5e-08	6.70766e-05	31.0539
migraine	TNF_A	rs12684144	C	T	0.00363327	-0.0284	9	0.0291	0.3287	0.000415412	2.19989e-18	0.000165214	76.4954
migraine	TNF_A	rs2160875	T	C	-0.00210461	0.0227	12	0.0244	0.3512	0.000351777	2.19999e-09	7.73137e-05	35.7937
migraine	TNF_A	rs4668251	G	C	0.00213201	0.0363	2	0.0275	0.1869	0.000386056	3.29997e-08	6.58766e-05	30.4983
migraine	TNF_A	rs62519933	G	A	-0.00224756	0.0047	8	0.0263	0.8594	0.000398407	1.7e-08	6.87418e-05	31.8249
migraine	TNF_A	rs6700679	T	C	-0.00249126	0.068	1	0.0244	0.005315	0.000367899	1.29987e-11	9.90421e-05	45.8542
migraine	TNF_A	rs74809038	G	A	0.00339671	-0.0207	6	0.0384	0.5895	0.000483565	2.19989e-12	0.000106572	49.3407
migraine	TNF_A	rs903808	C	T	-0.00216518	-0.0209	11	0.0247	0.3968	0.000365673	3.2e-09	7.57271e-05	35.0591
migraine	TNF_A	rs9349379	G	A	-0.0031929	-0.0277	6	0.0241	0.2517	0.000356228	3.19963e-19	0.000173509	80.3365
migraine	TNF_A	rs9486715	C	A	0.00366273	-0.0169	6	0.0257	0.5104	0.000374684	1.39991e-22	0.000206382	95.5603
migraine	TNF_B	rs10166942	C	T	-0.00339624	-0.0309	2	0.048	0.5199	0.000441289	1.39991e-14	0.000127931	59.2309
migraine	TNF_B	rs10218452	G	A	0.00474129	-0.0454	1	0.042	0.2797	0.000418095	8.30042e-30	0.000277718	128.6
migraine	TNF_B	rs11172113	C	T	-0.00397659	-0.0156	12	0.0366	0.6697	0.000355391	4.60045e-29	0.000270379	125.201
migraine	TNF_B	rs118103401	G	T	0.00446839	0.1082	7	0.0513	0.03501	0.000570547	4.79954e-15	0.000132478	61.3363
migraine	TNF_B	rs12134493	A	C	0.00424732	-0.0802	1	0.0517	0.1209	0.000544588	6.20012e-15	0.000131377	60.8264
migraine	TNF_B	rs12338940	T	C	0.00202087	-0.0177	9	0.0367	0.6284	0.000362643	2.5e-08	6.70766e-05	31.0539
migraine	TNF_B	rs12684144	C	T	0.00363327	-0.0619	9	0.0435	0.1551	0.000415412	2.19989e-18	0.000165214	76.4954
migraine	TNF_B	rs2160875	T	C	-0.00210461	0.0562	12	0.0356	0.1143	0.000351777	2.19999e-09	7.73137e-05	35.7937
migraine	TNF_B	rs4668251	G	C	0.00213201	-0.0299	2	0.0413	0.4686	0.000386056	3.29997e-08	6.58766e-05	30.4983
migraine	TNF_B	rs62519933	G	A	-0.00224756	0.0573	8	0.0388	0.1393	0.000398407	1.7e-08	6.87418e-05	31.8249
migraine	TNF_B	rs6700679	T	C	-0.00249126	0.0081	1	0.0366	0.8239	0.000367899	1.29987e-11	9.90421e-05	45.8542
migraine	TNF_B	rs74809038	G	A	0.00339671	0.0005	6	0.0567	0.9925	0.000483565	2.19989e-12	0.000106572	49.3407
migraine	TNF_B	rs903808	C	T	-0.00216518	-0.0491	11	0.0371	0.1864	0.000365673	3.2e-09	7.57271e-05	35.0591
migraine	TNF_B	rs9349379	G	A	-0.0031929	-0.0359	6	0.0362	0.3215	0.000356228	3.19963e-19	0.000173509	80.3365
migraine	TNF_B	rs9486715	C	A	0.00366273	-0.0273	6	0.0386	0.48	0.000374684	1.39991e-22	0.000206382	95.5603
migraine	TRAIL	rs10166942	C	T	-0.00339624	-0.0319	2	0.0215	0.1378	0.000441289	1.39991e-14	0.000127931	59.2309
migraine	TRAIL	rs10218452	G	A	0.00474129	0.0138	1	0.018	0.4429	0.000418095	8.30042e-30	0.000277718	128.6
migraine	TRAIL	rs11172113	C	T	-0.00397659	0.0415	12	0.0159	0.008929	0.000355391	4.60045e-29	0.000270379	125.201
migraine	TRAIL	rs118103401	G	T	0.00446839	-0.0071	7	0.0221	0.7482	0.000570547	4.79954e-15	0.000132478	61.3363
migraine	TRAIL	rs12134493	A	C	0.00424732	-0.0048	1	0.0229	0.8323	0.000544588	6.20012e-15	0.000131377	60.8264
migraine	TRAIL	rs12338940	T	C	0.00202087	-0.0188	9	0.016	0.2402	0.000362643	2.5e-08	6.70766e-05	31.0539
migraine	TRAIL	rs12684144	C	T	0.00363327	0.0319	9	0.0189	0.0911	0.000415412	2.19989e-18	0.000165214	76.4954
migraine	TRAIL	rs2160875	T	C	-0.00210461	0.0022	12	0.0157	0.8886	0.000351777	2.19999e-09	7.73137e-05	35.7937
migraine	TRAIL	rs4668251	G	C	0.00213201	0.0149	2	0.0182	0.4109	0.000386056	3.29997e-08	6.58766e-05	30.4983
migraine	TRAIL	rs62519933	G	A	-0.00224756	0.003	8	0.0171	0.8623	0.000398407	1.7e-08	6.87418e-05	31.8249
migraine	TRAIL	rs6700679	T	C	-0.00249126	0.0074	1	0.0158	0.6415	0.000367899	1.29987e-11	9.90421e-05	45.8542
migraine	TRAIL	rs74809038	G	A	0.00339671	-0.0254	6	0.0246	0.301	0.000483565	2.19989e-12	0.000106572	49.3407
migraine	TRAIL	rs903808	C	T	-0.00216518	0.0226	11	0.0162	0.1635	0.000365673	3.2e-09	7.57271e-05	35.0591
migraine	TRAIL	rs9349379	G	A	-0.0031929	-0.0101	6	0.0158	0.5225	0.000356228	3.19963e-19	0.000173509	80.3365
migraine	TRAIL	rs9486715	C	A	0.00366273	-0.0383	6	0.0168	0.02284	0.000374684	1.39991e-22	0.000206382	95.5603
migraine	VEGF	rs10166942	C	T	-0.00339624	-0.0213	2	0.023	0.3541	0.000441289	1.39991e-14	0.000127931	59.2309
migraine	VEGF	rs10218452	G	A	0.00474129	0.0176	1	0.0195	0.3659	0.000418095	8.30042e-30	0.000277718	128.6
migraine	VEGF	rs11172113	C	T	-0.00397659	0.0091	12	0.0171	0.5937	0.000355391	4.60045e-29	0.000270379	125.201
migraine	VEGF	rs118103401	G	T	0.00446839	-0.0233	7	0.0237	0.3254	0.000570547	4.79954e-15	0.000132478	61.3363
migraine	VEGF	rs12134493	A	C	0.00424732	-0.0498	1	0.0246	0.04306	0.000544588	6.20012e-15	0.000131377	60.8264
migraine	VEGF	rs12338940	T	C	0.00202087	-0.002	9	0.0172	0.9072	0.000362643	2.5e-08	6.70766e-05	31.0539
migraine	VEGF	rs12684144	C	T	0.00363327	-0.0085	9	0.0204	0.677	0.000415412	2.19989e-18	0.000165214	76.4954
migraine	VEGF	rs2160875	T	C	-0.00210461	0.0008	12	0.017	0.9609	0.000351777	2.19999e-09	7.73137e-05	35.7937
migraine	VEGF	rs4668251	G	C	0.00213201	-0.0223	2	0.0196	0.2545	0.000386056	3.29997e-08	6.58766e-05	30.4983
migraine	VEGF	rs62519933	G	A	-0.00224756	-0.037	8	0.0184	0.04391	0.000398407	1.7e-08	6.87418e-05	31.8249
migraine	VEGF	rs6700679	T	C	-0.00249126	-0.032	1	0.017	0.06008	0.000367899	1.29987e-11	9.90421e-05	45.8542
migraine	VEGF	rs74809038	G	A	0.00339671	-0.0167	6	0.0266	0.5315	0.000483565	2.19989e-12	0.000106572	49.3407
migraine	VEGF	rs903808	C	T	-0.00216518	-0.0111	11	0.0175	0.525	0.000365673	3.2e-09	7.57271e-05	35.0591
migraine	VEGF	rs9349379	G	A	-0.0031929	-0.0055	6	0.017	0.7441	0.000356228	3.19963e-19	0.000173509	80.3365
migraine	VEGF	rs9486715	C	A	0.00366273	0.0196	6	0.0181	0.2804	0.000374684	1.39991e-22	0.000206382	95.5603

## Sheet: Mendelian Randomization analysi
exposure	Outcome	method	nsnp	b	se	pval	or	or_lci95	or_uci95
migraine	B_NGF	MR Egger	15	-2.7368	7.76005	0.729982	0.0647774	1.60671e-08	261161
migraine	B_NGF	Weighted median	15	-3.43697	2.9212	0.239371	0.032162	0.000104898	9.86101
migraine	B_NGF	Inverse variance weighted	15	-2.43159	2.1901	0.266885	0.0878966	0.00120149	6.43019
migraine	B_NGF	Simple mode	15	-6.67689	4.9135	0.195673	0.00125969	8.27581e-08	19.1743
migraine	B_NGF	Weighted mode	15	-4.74188	4.43174	0.302729	0.00872222	1.47317e-06	51.6418
migraine	CTACK	MR Egger	15	9.13158	9.74355	0.365745	9242.64	4.69803e-05	1.81834e+12
migraine	CTACK	Weighted median	15	2.66623	3.09538	0.389041	14.3856	0.0333492	6205.45
migraine	CTACK	Inverse variance weighted	15	1.51476	2.7193	0.577499	4.54835	0.0220361	938.797
migraine	CTACK	Simple mode	15	-4.26115	5.94718	0.485465	0.0141061	1.22199e-07	1628.35
migraine	CTACK	Weighted mode	15	4.3865	4.2258	0.316854	80.3584	0.0203217	317762
migraine	EOTAXIN	MR Egger	15	1.73368	5.11712	0.74017	5.66145	0.000249543	128443
migraine	EOTAXIN	Weighted median	15	-0.2418	1.89235	0.898325	0.785213	0.0192392	32.047
migraine	EOTAXIN	Inverse variance weighted	15	-0.929641	1.4453	0.520083	0.394696	0.0232274	6.70694
migraine	EOTAXIN	Simple mode	15	0.363977	3.17458	0.910348	1.43904	0.00285639	724.985
migraine	EOTAXIN	Weighted mode	15	0.538981	3.03676	0.861669	1.71426	0.00445794	659.202
migraine	FGF_BASIC	MR Egger	15	-3.87334	5.29613	0.47754	0.0207888	6.45167e-07	669.864
migraine	FGF_BASIC	Weighted median	15	-0.577335	2.06013	0.779292	0.561393	0.00990025	31.8337
migraine	FGF_BASIC	Inverse variance weighted	15	-1.11649	1.49561	0.455358	0.327428	0.0174595	6.14046
migraine	FGF_BASIC	Simple mode	15	3.17398	3.4677	0.375532	23.9023	0.02671	21389.8
migraine	FGF_BASIC	Weighted mode	15	2.50453	3.22485	0.450296	12.2379	0.022012	6803.79
migraine	G_CSF	MR Egger	15	0.42592	5.18039	0.935726	1.531	5.96126e-05	39319.9
migraine	G_CSF	Weighted median	15	-1.50272	1.96827	0.445179	0.222523	0.00469844	10.5389
migraine	G_CSF	Inverse variance weighted	15	-1.94872	1.46331	0.182952	0.142457	0.00809264	2.50769
migraine	G_CSF	Simple mode	15	-3.2764	3.43899	0.356892	0.037764	4.46425e-05	31.9454
migraine	G_CSF	Weighted mode	15	-0.730361	2.95495	0.808368	0.481735	0.00147062	157.803
migraine	GROA	MR Egger	15	-13.0159	9.87623	0.210289	2.2247e-06	8.71874e-15	567.661
migraine	GROA	Weighted median	15	-4.61105	3.27908	0.159665	0.0099414	1.60781e-05	6.14696
migraine	GROA	Inverse variance weighted	15	-2.935	2.80176	0.294843	0.0531307	0.000218998	12.8899
migraine	GROA	Simple mode	15	0.626629	6.98584	0.929796	1.87129	2.11677e-06	1.65428e+06
migraine	GROA	Weighted mode	15	-4.59838	5.06193	0.379027	0.0100681	4.94473e-07	204.999
migraine	HGF	MR Egger	15	-1.24193	5.07726	0.810579	0.288825	1.37652e-05	6060.18
migraine	HGF	Weighted median	15	-1.41459	1.86247	0.447538	0.243025	0.00631371	9.35439
migraine	HGF	Inverse variance weighted	15	-1.38634	1.43303	0.333336	0.24999	0.0150697	4.14706
migraine	HGF	Simple mode	15	-1.50533	3.386	0.663423	0.221944	0.000291086	169.225
migraine	HGF	Weighted mode	15	-3.53554	2.88358	0.240388	0.0291429	0.000102324	8.30019
migraine	IFN_G	MR Egger	15	-2.13878	5.64889	0.711082	0.117799	1.83108e-06	7578.35
migraine	IFN_G	Weighted median	15	-2.33072	2.1721	0.283259	0.0972257	0.00137675	6.86606
migraine	IFN_G	Inverse variance weighted	15	-1.81732	1.53737	0.237167	0.162461	0.00798202	3.30661
migraine	IFN_G	Simple mode	15	-3.55939	3.76279	0.360219	0.0284562	1.78329e-05	45.4079
migraine	IFN_G	Weighted mode	15	-2.60977	3.59399	0.479713	0.0735516	6.4169e-05	84.3062
migraine	IL_1B	MR Egger	15	-7.50717	9.64724	0.450402	0.000549131	3.37113e-12	89449.2
migraine	IL_1B	Weighted median	15	-4.64822	3.25944	0.153845	0.00957864	1.60996e-05	5.69893
migraine	IL_1B	Inverse variance weighted	15	-4.64451	2.63381	0.0778305	0.00961428	5.50769e-05	1.67828
migraine	IL_1B	Simple mode	15	-2.56719	5.75274	0.662237	0.0767509	9.73315e-07	6052.21
migraine	IL_1B	Weighted mode	15	-2.71996	4.94623	0.59105	0.0658775	4.05901e-06	1069.19
migraine	IL_1RA	MR Egger	15	-14.6717	8.40043	0.104285	4.24772e-07	3.00304e-14	6.00827
migraine	IL_1RA	Weighted median	15	-4.6718	3.1672	0.140198	0.00935545	1.88404e-05	4.64558
migraine	IL_1RA	Inverse variance weighted	15	-2.81595	2.46946	0.254157	0.059848	0.000473159	7.56994
migraine	IL_1RA	Simple mode	15	-7.27322	6.0386	0.248382	0.000693875	5.02482e-09	95.817
migraine	IL_1RA	Weighted mode	15	-6.09596	5.19634	0.260319	0.00225194	8.49851e-08	59.672
migraine	IL_2	MR Egger	15	-16.2362	7.78538	0.057303	8.88642e-08	2.09738e-14	0.37651
migraine	IL_2	Weighted median	15	-7.48415	3.09311	0.0155367	0.000561921	1.30848e-06	0.241314
migraine	IL_2	Inverse variance weighted	15	-4.3849	2.19974	0.0462207	0.0124641	0.000167188	0.929219
migraine	IL_2	Simple mode	15	-8.88648	4.99663	0.0970379	0.000138246	7.71675e-09	2.47668
migraine	IL_2	Weighted mode	15	-8.76866	3.96766	0.0442596	0.000155532	6.52345e-08	0.370818
migraine	IL_2RA	MR Egger	15	-4.75341	7.58405	0.541664	0.00862221	3.01959e-09	24620.1
migraine	IL_2RA	Weighted median	15	-2.5879	2.74179	0.345236	0.075178	0.000348522	16.2163
migraine	IL_2RA	Inverse variance weighted	15	-3.16116	2.14178	0.139957	0.0423767	0.000636811	2.81996
migraine	IL_2RA	Simple mode	15	-1.65761	4.1888	0.698273	0.190593	5.18234e-05	700.953
migraine	IL_2RA	Weighted mode	15	-2.73973	4.19144	0.52393	0.0645878	1.74711e-05	238.77
migraine	IL_4	MR Egger	15	2.63167	5.13582	0.616955	13.897	0.000590505	327051
migraine	IL_4	Weighted median	15	-0.879945	1.92865	0.648211	0.414806	0.00946557	18.1779
migraine	IL_4	Inverse variance weighted	15	-2.58753	1.45023	0.074387	0.0752052	0.00438317	1.29035
migraine	IL_4	Simple mode	15	-0.276977	3.07983	0.929615	0.758072	0.00181177	317.189
migraine	IL_4	Weighted mode	15	0.182069	2.8033	0.949133	1.1997	0.00493012	291.935
migraine	IL_5	MR Egger	15	-6.91136	7.91554	0.398429	0.000996402	1.82219e-10	5448.49
migraine	IL_5	Weighted median	15	1.99473	2.9612	0.500551	7.35022	0.0221656	2437.37
migraine	IL_5	Inverse variance weighted	15	-0.085331	2.23541	0.96955	0.918208	0.0114847	73.4112
migraine	IL_5	Simple mode	15	1.827	5.71301	0.753846	6.21519	8.5201e-05	453382
migraine	IL_5	Weighted mode	15	2.04473	5.00213	0.688891	7.7271	0.000426697	139931
migraine	IL_6	MR Egger	15	1.7818	5.3055	0.74235	5.94055	0.000181007	194966
migraine	IL_6	Weighted median	15	-2.35784	2.03056	0.245571	0.0946247	0.0017683	5.06354
migraine	IL_6	Inverse variance weighted	15	-2.20606	1.47683	0.135233	0.110134	0.00609286	1.99078
migraine	IL_6	Simple mode	15	-2.06008	3.67271	0.583722	0.127444	9.52901e-05	170.448
migraine	IL_6	Weighted mode	15	-2.50503	3.37883	0.470711	0.0816728	0.000108632	61.404
migraine	IL_7	MR Egger	15	-15.2717	7.86297	0.0740922	2.33117e-07	4.7258e-14	1.14993
migraine	IL_7	Weighted median	15	-2.51304	3.12798	0.42174	0.0810217	0.000176201	37.2558
migraine	IL_7	Inverse variance weighted	15	-2.24208	2.32231	0.334317	0.106237	0.00112069	10.0708
migraine	IL_7	Simple mode	15	-2.24654	5.75116	0.701955	0.105765	1.3454e-06	8314.37
migraine	IL_7	Weighted mode	15	-1.84324	4.99665	0.717725	0.158304	8.83599e-06	2836.13
migraine	IL_8	MR Egger	15	-11.0946	7.72376	0.174509	1.51943e-05	4.04654e-12	57.0529
migraine	IL_8	Weighted median	15	-0.897051	2.96291	0.762073	0.407771	0.00122555	135.675
migraine	IL_8	Inverse variance weighted	15	-1.48521	2.19501	0.498641	0.226454	0.00306584	16.7268
migraine	IL_8	Simple mode	15	-3.36878	4.52777	0.469165	0.0344315	4.81768e-06	246.079
migraine	IL_8	Weighted mode	15	-2.70397	3.74185	0.481807	0.0669394	4.37072e-05	102.521
migraine	IL_9	MR Egger	15	-9.50419	7.6149	0.234005	7.45387e-05	2.45725e-11	226.107
migraine	IL_9	Weighted median	15	-2.42501	2.84817	0.394532	0.0884775	0.000332984	23.5094
migraine	IL_9	Inverse variance weighted	15	-2.04068	2.15229	0.343056	0.12994	0.00191285	8.82691
migraine	IL_9	Simple mode	15	-4.92494	4.95764	0.337374	0.00726318	4.37619e-07	120.547
migraine	IL_9	Weighted mode	15	-3.28212	4.28504	0.456428	0.0375487	8.4547e-06	166.76
migraine	IL_10	MR Egger	15	0.356084	5.26594	0.947117	1.42773	4.70099e-05	43361.2
migraine	IL_10	Weighted median	15	0.690311	2.0302	0.733841	1.99434	0.0372956	106.645
migraine	IL_10	Inverse variance weighted	15	-0.0616305	1.48673	0.966934	0.94023	0.0510153	17.3288
migraine	IL_10	Simple mode	15	1.11306	3.63832	0.764162	3.04366	0.00243442	3805.36
migraine	IL_10	Weighted mode	15	2.00118	3.19066	0.540624	7.39774	0.0142284	3846.29
migraine	IL_12_P70	MR Egger	15	-6.66083	5.0835	0.212778	0.00128008	6.02667e-08	27.1891
migraine	IL_12_P70	Weighted median	15	-0.896064	2.00838	0.65548	0.408173	0.00796669	20.9127
migraine	IL_12_P70	Inverse variance weighted	15	-0.601591	1.43513	0.675078	0.547939	0.0328946	9.12725
migraine	IL_12_P70	Simple mode	15	-1.54058	3.52339	0.668603	0.214256	0.000214667	213.846
migraine	IL_12_P70	Weighted mode	15	-1.8446	3.27777	0.582498	0.158088	0.000256333	97.4973
migraine	IL_13	MR Egger	15	-11.4479	7.70778	0.161323	1.06722e-05	2.93266e-12	38.8368
migraine	IL_13	Weighted median	15	-1.08115	3.01162	0.7196	0.339204	0.000926649	124.167
migraine	IL_13	Inverse variance weighted	15	0.498818	2.17761	0.818818	1.64677	0.023068	117.559
migraine	IL_13	Simple mode	15	-0.703115	4.67316	0.882549	0.495041	5.20919e-05	4704.48
migraine	IL_13	Weighted mode	15	-3.00171	4.43944	0.509965	0.0497021	8.26886e-06	298.747
migraine	IL_16	MR Egger	15	-8.11122	7.77567	0.315888	0.000300153	7.22039e-11	1247.74
migraine	IL_16	Weighted median	15	-5.33494	2.99641	0.0750032	0.00482018	1.35665e-05	1.71262
migraine	IL_16	Inverse variance weighted	15	-0.995774	2.19654	0.650306	0.369437	0.0049866	27.3701
migraine	IL_16	Simple mode	15	-6.4017	5.79573	0.287975	0.00165874	1.93356e-08	142.298
migraine	IL_16	Weighted mode	15	-6.5046	4.48554	0.169055	0.00149653	2.27468e-07	9.84581
migraine	IL_17	MR Egger	5	-11.3404	11.8377	0.408739	1.18829e-05	9.96565e-16	141690
migraine	IL_17	Weighted median	5	-4.06238	3.32697	0.222068	0.0172079	2.53371e-05	11.6869
migraine	IL_17	Inverse variance weighted	5	-2.17965	2.6527	0.411264	0.113082	0.000624266	20.484
migraine	IL_17	Simple mode	5	-4.97334	5.0886	0.383736	0.00692001	3.22556e-07	148.46
migraine	IL_17	Weighted mode	5	-5.09615	5.16381	0.379563	0.00612027	2.46178e-07	152.157
migraine	IL_18	MR Egger	15	7.50252	9.15676	0.427358	1812.6	2.91012e-05	1.129e+11
migraine	IL_18	Weighted median	15	-1.38799	3.32225	0.676103	0.249576	0.000370888	167.943
migraine	IL_18	Inverse variance weighted	15	0.576366	2.55096	0.821248	1.77956	0.011992	264.078
migraine	IL_18	Simple mode	15	-5.17047	7.04468	0.47509	0.00568192	5.72724e-09	5636.95
migraine	IL_18	Weighted mode	15	-6.03781	7.26991	0.420182	0.00238677	1.54718e-09	3681.96
migraine	IP_10	MR Egger	15	-12.7426	8.24171	0.146068	2.9239e-06	2.82146e-13	30.3006
migraine	IP_10	Weighted median	15	-0.676487	2.99626	0.821374	0.5084	0.00143133	180.58
migraine	IP_10	Inverse variance weighted	15	-0.74029	2.43363	0.760981	0.476975	0.00404531	56.2393
migraine	IP_10	Simple mode	15	-0.542015	5.17002	0.917991	0.581575	2.31097e-05	14635.8
migraine	IP_10	Weighted mode	15	0.607872	4.50304	0.89454	1.83652	0.000269731	12504.3
migraine	M_CSF	MR Egger	15	2.20412	9.24122	0.815204	9.06226	1.23297e-07	6.66071e+08
migraine	M_CSF	Weighted median	15	-2.1626	3.6695	0.555631	0.115026	8.65479e-05	152.875
migraine	M_CSF	Inverse variance weighted	15	-1.51118	2.60841	0.562354	0.220649	0.00132855	36.6461
migraine	M_CSF	Simple mode	15	-2.36563	5.32094	0.663412	0.0938898	2.77553e-06	3176.08
migraine	M_CSF	Weighted mode	15	-2.63794	4.87481	0.59692	0.0715086	5.06802e-06	1008.97
migraine	MCP_1_MCAF	MR Egger	15	-4.20564	5.07804	0.422501	0.0149113	7.09582e-07	313.349
migraine	MCP_1_MCAF	Weighted median	15	1.00705	2.02327	0.618672	2.73752	0.0518933	144.412
migraine	MCP_1_MCAF	Inverse variance weighted	15	0.87085	1.43461	0.543831	2.38894	0.143563	39.7529
migraine	MCP_1_MCAF	Simple mode	15	-0.450062	3.28737	0.893054	0.637588	0.00101456	400.686
migraine	MCP_1_MCAF	Weighted mode	15	0.698991	3.15173	0.827687	2.01172	0.00417603	969.109
migraine	MCP_3	MR Egger	15	-29.3042	13.9771	0.056159	1.87647e-13	2.37578e-25	0.14821
migraine	MCP_3	Weighted median	15	0.134106	5.66965	0.981129	1.14351	1.70664e-05	76619.8
migraine	MCP_3	Inverse variance weighted	15	0.150845	4.46063	0.973023	1.16282	0.000185586	7285.8
migraine	MCP_3	Simple mode	15	7.2947	9.38357	0.449866	1472.47	1.51563e-05	1.43054e+11
migraine	MCP_3	Weighted mode	15	1.37784	7.98572	0.865484	3.96631	6.32123e-07	2.4887e+07
migraine	MIF	MR Egger	15	2.42295	9.20173	0.796435	11.2791	1.65808e-07	7.67264e+08
migraine	MIF	Weighted median	15	0.344265	3.10212	0.911634	1.41095	0.00322802	616.722
migraine	MIF	Inverse variance weighted	15	0.161111	2.51048	0.948831	1.17482	0.00857042	161.041
migraine	MIF	Simple mode	15	-3.42694	5.35595	0.532609	0.0324861	8.96639e-07	1177
migraine	MIF	Weighted mode	15	-1.31583	4.49873	0.774203	0.268252	3.97323e-05	1811.1
migraine	MIG	MR Egger	15	-8.4853	9.00206	0.363076	0.000206482	4.48925e-12	9497.1
migraine	MIG	Weighted median	15	-2.67997	3.04489	0.378776	0.0685651	0.000175486	26.7895
migraine	MIG	Inverse variance weighted	15	-0.961562	2.52051	0.702836	0.382295	0.00273463	53.444
migraine	MIG	Simple mode	15	-2.63263	4.60271	0.576409	0.0718893	8.68478e-06	595.071
migraine	MIG	Weighted mode	15	-2.63263	4.17877	0.538841	0.0718893	1.99354e-05	259.241
migraine	MIP_1A	MR Egger	15	-3.43097	7.73249	0.664549	0.0323555	8.47065e-09	123589
migraine	MIP_1A	Weighted median	15	1.0946	3.05908	0.720478	2.98799	0.00743772	1200.38
migraine	MIP_1A	Inverse variance weighted	15	1.88765	2.18429	0.387482	6.60381	0.091304	477.639
migraine	MIP_1A	Simple mode	15	1.9258	5.18319	0.715792	6.86065	0.000265673	177167
migraine	MIP_1A	Weighted mode	15	1.3475	4.11598	0.748222	3.8478	0.00120676	12268.9
migraine	MIP_1B	MR Egger	15	-6.51007	6.19543	0.312499	0.00148838	7.92602e-09	279.492
migraine	MIP_1B	Weighted median	15	1.89085	2.11807	0.372006	6.62498	0.104291	420.843
migraine	MIP_1B	Inverse variance weighted	15	1.16755	1.79134	0.514549	3.21409	0.0959927	107.616
migraine	MIP_1B	Simple mode	15	3.32495	4.04627	0.425004	27.7975	0.00999418	77315
migraine	MIP_1B	Weighted mode	15	2.9045	3.50674	0.421417	18.2562	0.0188979	17636.3
migraine	PDGF_BB	MR Egger	15	-3.29793	5.07804	0.527356	0.0369594	1.75878e-06	776.672
migraine	PDGF_BB	Weighted median	15	-2.45828	1.89725	0.195077	0.0855821	0.00207688	3.52659
migraine	PDGF_BB	Inverse variance weighted	15	-1.16545	1.43461	0.416572	0.311782	0.0187365	5.18817
migraine	PDGF_BB	Simple mode	15	-2.77744	3.23504	0.405049	0.0621974	0.000109661	35.2769
migraine	PDGF_BB	Weighted mode	15	-2.8902	2.98294	0.349032	0.0555654	0.000160575	19.2279
migraine	RANTES	MR Egger	15	-4.28328	8.86613	0.637055	0.0137973	3.91552e-10	486182
migraine	RANTES	Weighted median	15	0.98606	3.21297	0.75892	2.68065	0.00493519	1456.05
migraine	RANTES	Inverse variance weighted	15	-0.656503	2.42828	0.786885	0.518662	0.00444518	60.5172
migraine	RANTES	Simple mode	15	3.18035	4.93568	0.529759	24.0552	0.00151312	382424
migraine	RANTES	Weighted mode	15	1.29196	4.09412	0.756988	3.63991	0.00119152	11119.4
migraine	SCF	MR Egger	15	-1.27282	5.92374	0.833204	0.28004	2.54001e-06	30874.9
migraine	SCF	Weighted median	15	1.23875	2.17194	0.568446	3.45129	0.0488864	243.654
migraine	SCF	Inverse variance weighted	15	0.584116	1.61808	0.718105	1.79341	0.0752211	42.7579
migraine	SCF	Simple mode	15	3.93591	4.13046	0.356805	51.2086	0.0156108	167981
migraine	SCF	Weighted mode	15	4.23905	4.47259	0.359313	69.342	0.0108106	444778
migraine	SCGF_B	MR Egger	15	3.28838	7.56958	0.671106	26.7995	9.65545e-06	7.43845e+07
migraine	SCGF_B	Weighted median	15	3.07268	2.86056	0.282754	21.5997	0.0793399	5880.36
migraine	SCGF_B	Inverse variance weighted	15	0.70126	2.13758	0.742864	2.01629	0.0305501	133.074
migraine	SCGF_B	Simple mode	15	4.34437	4.80138	0.380869	77.0437	0.00630556	941348
migraine	SCGF_B	Weighted mode	15	3.74287	4.15468	0.382887	42.2191	0.0122737	145225
migraine	SDF_1A	MR Egger	15	4.84316	5.23488	0.371733	126.87	0.00443955	3.62557e+06
migraine	SDF_1A	Weighted median	15	-1.82733	2.1145	0.387483	0.160842	0.00254977	10.1461
migraine	SDF_1A	Inverse variance weighted	15	-0.994517	1.49181	0.504993	0.369902	0.0198718	6.88552
migraine	SDF_1A	Simple mode	15	-3.26644	4.08498	0.437287	0.0381419	1.27115e-05	114.448
migraine	SDF_1A	Weighted mode	15	-2.61617	3.39527	0.45379	0.0730823	9.41247e-05	56.744
migraine	TNF_A	MR Egger	15	-9.74215	8.76113	0.286291	5.87538e-05	2.04838e-12	1685.24
migraine	TNF_A	Weighted median	15	-4.84604	3.17402	0.126815	0.00785941	1.56173e-05	3.95525
migraine	TNF_A	Inverse variance weighted	15	-4.31833	2.42209	0.0746038	0.0133221	0.000115569	1.53568
migraine	TNF_A	Simple mode	15	-6.37825	5.28952	0.247868	0.00169808	5.33865e-08	54.0115
migraine	TNF_A	Weighted mode	15	-6.24735	4.56334	0.192555	0.00193558	2.5259e-07	14.8323
migraine	TNF_B	MR Egger	15	5.84308	13.7881	0.678656	344.839	6.3235e-10	188050671235792
migraine	TNF_B	Weighted median	15	-5.89924	4.81433	0.220443	0.00274153	2.18753e-07	34.3584
migraine	TNF_B	Inverse variance weighted	15	-2.74965	3.81029	0.470517	0.06395	3.65134e-05	112.003
migraine	TNF_B	Simple mode	15	-9.62682	9.20997	0.313615	6.59364e-05	9.5376e-13	4558.38
migraine	TNF_B	Weighted mode	15	-7.65448	8.51277	0.383764	0.000473916	2.68835e-11	8354.45
migraine	TRAIL	MR Egger	15	0.54166	6.5856	0.935701	1.71886	4.26056e-06	693448
migraine	TRAIL	Weighted median	15	-1.27799	2.23143	0.566834	0.278598	0.00351193	22.1009
migraine	TRAIL	Inverse variance weighted	15	-1.77798	1.80174	0.323734	0.168979	0.00494497	5.77435
migraine	TRAIL	Simple mode	15	-1.06222	4.71295	0.824937	0.345686	3.36463e-05	3551.62
migraine	TRAIL	Weighted mode	15	0.569323	4.33634	0.897413	1.76707	0.00035982	8678.05
migraine	VEGF	MR Egger	15	-5.90159	6.16447	0.355854	0.00273508	1.54764e-08	483.362
migraine	VEGF	Weighted median	15	0.217762	2.15966	0.919684	1.24329	0.0180398	85.6867
migraine	VEGF	Inverse variance weighted	15	0.67051	1.75421	0.702292	1.95523	0.0628036	60.8714
migraine	VEGF	Simple mode	15	-0.0624553	3.77058	0.987018	0.939455	0.00057982	1522.15
migraine	VEGF	Weighted mode	15	0.830596	3.19758	0.798832	2.29469	0.00435396	1209.38

## Sheet: Cochran's Q test
exposure	outcome	method	Q	Q_df	Q_pval
migraine	B_NGF	MR Egger	10.7009	13	0.635859
migraine	B_NGF	Inverse variance weighted	10.7026	14	0.709227
migraine	CTACK	MR Egger	21.3156	13	0.0669173
migraine	CTACK	Inverse variance weighted	22.4044	14	0.0706772
migraine	EOTAXIN	MR Egger	6.23405	13	0.937218
migraine	EOTAXIN	Inverse variance weighted	6.52842	14	0.951367
migraine	FGF_BASIC	MR Egger	8.58354	13	0.803619
migraine	FGF_BASIC	Inverse variance weighted	8.87799	14	0.838786
migraine	G_CSF	MR Egger	9.89286	13	0.702672
migraine	G_CSF	Inverse variance weighted	10.1212	14	0.75327
migraine	GROA	MR Egger	21.1547	13	0.0699255
migraine	GROA	Inverse variance weighted	22.997	14	0.0603192
migraine	HGF	MR Egger	6.71452	13	0.916258
migraine	HGF	Inverse variance weighted	6.7154	14	0.945127
migraine	IFN_G	MR Egger	14.9823	13	0.30846
migraine	IFN_G	Inverse variance weighted	14.9863	14	0.379089
migraine	IL_1B	MR Egger	18.9569	13	0.124445
migraine	IL_1B	Inverse variance weighted	19.0965	14	0.161296
migraine	IL_1RA	MR Egger	15.7864	13	0.260856
migraine	IL_1RA	Inverse variance weighted	18.4149	14	0.188532
migraine	IL_2	MR Egger	10.4883	13	0.653597
migraine	IL_2	Inverse variance weighted	13.0066	14	0.526004
migraine	IL_2RA	MR Egger	6.49393	13	0.926318
migraine	IL_2RA	Inverse variance weighted	6.54183	14	0.950936
migraine	IL_4	MR Egger	8.86267	13	0.783235
migraine	IL_4	Inverse variance weighted	9.98488	14	0.763288
migraine	IL_5	MR Egger	10.3722	13	0.663254
migraine	IL_5	Inverse variance weighted	11.1803	14	0.671819
migraine	IL_6	MR Egger	14.0206	13	0.372395
migraine	IL_6	Inverse variance weighted	14.6827	14	0.400184
migraine	IL_7	MR Egger	12.3118	13	0.502254
migraine	IL_7	Inverse variance weighted	15.296	14	0.358222
migraine	IL_8	MR Egger	12.4935	13	0.487653
migraine	IL_8	Inverse variance weighted	14.1755	14	0.43672
migraine	IL_9	MR Egger	7.07978	13	0.897993
migraine	IL_9	Inverse variance weighted	8.12382	14	0.882776
migraine	IL_10	MR Egger	12.5231	13	0.485286
migraine	IL_10	Inverse variance weighted	12.5299	14	0.563825
migraine	IL_12_P70	MR Egger	11.5914	13	0.561403
migraine	IL_12_P70	Inverse variance weighted	13.1351	14	0.515912
migraine	IL_13	MR Egger	11.3006	13	0.585653
migraine	IL_13	Inverse variance weighted	13.9113	14	0.456339
migraine	IL_16	MR Egger	11.8578	13	0.539338
migraine	IL_16	Inverse variance weighted	12.7678	14	0.544883
migraine	IL_17	MR Egger	2.37055	3	0.499141
migraine	IL_17	Inverse variance weighted	3.00108	4	0.557645
migraine	IL_18	MR Egger	18.7435	13	0.131274
migraine	IL_18	Inverse variance weighted	19.6399	14	0.141909
migraine	IP_10	MR Egger	15.4108	13	0.282415
migraine	IP_10	Inverse variance weighted	18.1427	14	0.200357
migraine	M_CSF	MR Egger	12.714	13	0.470137
migraine	M_CSF	Inverse variance weighted	12.8896	14	0.535231
migraine	MCP_1_MCAF	MR Egger	8.67092	13	0.797319
migraine	MCP_1_MCAF	Inverse variance weighted	9.75699	14	0.779726
migraine	MCP_3	MR Egger	13.2661	13	0.427475
migraine	MCP_3	Inverse variance weighted	18.1921	14	0.198173
migraine	MIF	MR Egger	18.2055	13	0.149872
migraine	MIF	Inverse variance weighted	18.2974	14	0.193568
migraine	MIG	MR Egger	18.4155	13	0.142371
migraine	MIG	Inverse variance weighted	19.4908	14	0.14703
migraine	MIP_1A	MR Egger	11.7645	13	0.547043
migraine	MIP_1A	Inverse variance weighted	12.2786	14	0.583938
migraine	MIP_1B	MR Egger	19.3357	13	0.113058
migraine	MIP_1B	Inverse variance weighted	21.8179	14	0.082435
migraine	PDGF_BB	MR Egger	7.82561	13	0.854773
migraine	PDGF_BB	Inverse variance weighted	8.01726	14	0.888425
migraine	RANTES	MR Egger	16.496	13	0.223382
migraine	RANTES	Inverse variance weighted	16.7267	14	0.271037
migraine	SCF	MR Egger	17.7359	13	0.167807
migraine	SCF	Inverse variance weighted	17.8816	14	0.212228
migraine	SCGF_B	MR Egger	12.6061	13	0.47868
migraine	SCGF_B	Inverse variance weighted	12.733	14	0.547647
migraine	SDF_1A	MR Egger	12.8647	13	0.458316
migraine	SDF_1A	Inverse variance weighted	14.2164	14	0.43372
migraine	TNF_A	MR Egger	16.3926	13	0.228579
migraine	TNF_A	Inverse variance weighted	16.9177	14	0.260589
migraine	TNF_B	MR Egger	18.0774	13	0.154601
migraine	TNF_B	Inverse variance weighted	18.6643	14	0.178179
migraine	TRAIL	MR Egger	21.7799	13	0.0588675
migraine	TRAIL	Inverse variance weighted	22.0058	14	0.078496
migraine	VEGF	MR Egger	16.4174	13	0.227325
migraine	VEGF	Inverse variance weighted	17.977	14	0.207831

## Sheet: Egger pleiotropy test
Exposure	Outcome	egger_intercept	se	pval
migraine	B_NGF	0.00101632	0.0247902	0.967921
migraine	CTACK	-0.0253807	0.0311449	0.429794
migraine	EOTAXIN	-0.00887722	0.0163616	0.59661
migraine	FGF_BASIC	0.0091869	0.0169304	0.596567
migraine	G_CSF	-0.00791579	0.0165654	0.640692
migraine	GROA	0.033575	0.0315549	0.306686
migraine	HGF	-0.000481215	0.0162321	0.9768
migraine	IFN_G	0.00107171	0.0180663	0.953599
migraine	IL_1B	0.0095453	0.0308596	0.761985
migraine	IL_1RA	0.0394892	0.0268408	0.165016
migraine	IL_2	0.0394596	0.0248658	0.136549
migraine	IL_2RA	0.00530414	0.0242357	0.83016
migraine	IL_4	-0.0173978	0.0164232	0.308728
migraine	IL_5	0.0227402	0.0252963	0.385027
migraine	IL_6	-0.0132933	0.0169664	0.447368
migraine	IL_7	0.0433944	0.02512	0.107746
migraine	IL_8	0.0320056	0.024678	0.217202
migraine	IL_9	0.024862	0.024332	0.325523
migraine	IL_10	-0.00139224	0.0168373	0.935359
migraine	IL_12_P70	0.0202009	0.0162585	0.236004
migraine	IL_13	0.0397913	0.0246267	0.13014
migraine	IL_16	0.0236946	0.0248385	0.357514
migraine	IL_17	0.0291	0.036647	0.485172
migraine	IL_18	-0.02307	0.0292581	0.444547
migraine	IP_10	0.0399905	0.0263427	0.152931
migraine	M_CSF	-0.0123459	0.0294598	0.682002
migraine	MCP_1_MCAF	0.016917	0.0162328	0.316337
migraine	MCP_3	0.0979908	0.0446005	0.0467476
migraine	MIF	-0.00753576	0.0294093	0.801778
migraine	MIG	0.025059	0.0287621	0.399422
migraine	MIP_1A	0.0177108	0.0247003	0.48604
migraine	MIP_1B	0.0255895	0.0198084	0.218905
migraine	PDGF_BB	0.00710633	0.0162328	0.668734
migraine	RANTES	0.0120796	0.0283294	0.676794
migraine	SCF	0.00618905	0.0189403	0.749046
migraine	SCGF_B	-0.00862008	0.0241947	0.727347
migraine	SDF_1A	-0.0194564	0.0167351	0.265887
migraine	TNF_A	0.0180778	0.0280126	0.529928
migraine	TNF_B	-0.0285618	0.0439677	0.527257
migraine	TRAIL	-0.0077303	0.0210531	0.719392
migraine	VEGF	0.0219017	0.0197083	0.286571
